# Supplementary material for: Engineering dimer mutants of human geranylgeranyl pyrophosphate synthase
Source: PLoS One. 2025 Jan 15;20(1):e0317437. doi: 10.1371/journal.pone.0317437 (PMC11734896; doi:10.1371/journal.pone.0317437)
Supplement: S1 Raw data — (XLSX) [file pone.0317437.s009.xlsx]

## Sheet: Fig 2A
Elution Volume (mL)	A280 (mAU) - WT	Elution Volume (mL)	A280 (mAU) - DL	Elution Volume (mL)	A280 (mAU) - DA	Elution Volume (mL)	A280 (mAU) - KL
0.002	0	0.002	0	0.002	0	0.002	0
0.006	0.0005	0.009	0.00611	0.006	-0.0035	0.006	0.00453
0.009	0.0025	0.016	0.01307	0.009	-0.0048	0.009	0.00633
0.012	0.007	0.022	0.02021	0.012	-0.0046	0.012	0.0072
0.016	0.0115	0.029	0.02765	0.016	-0.0038	0.016	0.00908
0.019	0.0161	0.036	0.03439	0.019	-0.0022	0.019	0.00881
0.022	0.023	0.042	0.03716	0.022	-0.001	0.022	0.00827
0.026	0.0287	0.049	0.03693	0.026	-0.0007	0.026	0.00818
0.029	0.0304	0.056	0.03573	0.029	0.0031	0.029	0.01274
0.032	0.0319	0.062	0.03476	0.032	0.0054	0.032	0.01709
0.036	0.0351	0.069	0.03285	0.036	0.0101	0.036	0.0198
0.039	0.0349	0.076	0.03334	0.039	0.0131	0.039	0.02037
0.042	0.0341	0.082	0.03552	0.042	0.014	0.042	0.01793
0.046	0.034	0.089	0.03697	0.046	0.015	0.046	0.01577
0.049	0.0325	0.096	0.03568	0.049	0.012	0.049	0.01661
0.052	0.0313	0.102	0.03164	0.052	0.0108	0.052	0.01735
0.056	0.0301	0.109	0.03193	0.056	0.008	0.056	0.01791
0.059	0.0268	0.116	0.03213	0.059	0.002	0.059	0.01888
0.062	0.0188	0.122	0.03437	0.062	-0.0021	0.062	0.02107
0.066	0.0094	0.129	0.03642	0.066	-0.0085	0.066	0.02124
0.069	0.0041	0.136	0.03833	0.069	-0.0137	0.069	0.01636
0.072	0.0019	0.142	0.04038	0.072	-0.0205	0.072	0.01147
0.076	-0.0002	0.149	0.04158	0.076	-0.0257	0.076	0.00827
0.079	-0.0053	0.156	0.04449	0.079	-0.0325	0.079	0.00737
0.082	-0.0075	0.162	0.04284	0.082	-0.0374	0.082	0.00558
0.086	-0.0104	0.169	0.03845	0.086	-0.0394	0.086	0.00789
0.089	-0.0132	0.176	0.03784	0.089	-0.0419	0.089	0.00801
0.092	-0.0162	0.182	0.03921	0.092	-0.0419	0.092	0.01023
0.096	-0.0172	0.189	0.04014	0.096	-0.0421	0.096	0.01278
0.099	-0.02	0.196	0.03931	0.099	-0.04	0.099	0.0118
0.102	-0.0204	0.202	0.03828	0.102	-0.0372	0.102	0.01155
0.106	-0.0178	0.209	0.04281	0.106	-0.0361	0.106	0.01192
0.109	-0.0163	0.216	0.05008	0.109	-0.0336	0.109	0.01532
0.112	-0.0153	0.222	0.05254	0.112	-0.0302	0.112	0.01928
0.116	-0.0151	0.229	0.05587	0.116	-0.0266	0.116	0.02453
0.119	-0.015	0.236	0.06289	0.119	-0.0234	0.119	0.02886
0.122	-0.0131	0.242	0.06936	0.122	-0.0209	0.122	0.03182
0.126	-0.014	0.249	0.07469	0.126	-0.0172	0.126	0.03368
0.129	-0.0136	0.256	0.07885	0.129	-0.0163	0.129	0.03324
0.132	-0.0136	0.262	0.08287	0.132	-0.0149	0.132	0.03048
0.136	-0.0142	0.269	0.08853	0.136	-0.0154	0.136	0.02944
0.139	-0.0152	0.276	0.08897	0.139	-0.0175	0.139	0.02823
0.142	-0.0146	0.282	0.08883	0.142	-0.0202	0.142	0.02854
0.146	-0.0143	0.289	0.09424	0.146	-0.0214	0.146	0.02857
0.149	-0.0147	0.296	0.10003	0.149	-0.0219	0.149	0.02617
0.152	-0.0119	0.302	0.10224	0.152	-0.0225	0.152	0.02286
0.156	-0.0108	0.309	0.1036	0.156	-0.0264	0.156	0.0198
0.159	-0.0109	0.316	0.10598	0.159	-0.0307	0.159	0.01509
0.162	-0.0095	0.322	0.10919	0.162	-0.0361	0.162	0.01416
0.166	-0.0081	0.329	0.11212	0.166	-0.0414	0.166	0.01232
0.169	-0.0066	0.336	0.11144	0.169	-0.0462	0.169	0.0113
0.172	-0.0075	0.342	0.11142	0.172	-0.0478	0.172	0.01353
0.176	-0.0065	0.349	0.11313	0.176	-0.0519	0.176	0.01271
0.179	-0.0055	0.356	0.11516	0.179	-0.0565	0.179	0.00826
0.182	-0.0032	0.362	0.11602	0.182	-0.0567	0.182	0.00607
0.186	-0.0035	0.369	0.1141	0.186	-0.0604	0.186	0.00288
0.189	-0.0031	0.376	0.11377	0.189	-0.0618	0.189	0.00099
0.192	-0.0049	0.382	0.10967	0.192	-0.0634	0.192	-0.00016
0.196	-0.0044	0.389	0.10517	0.196	-0.0633	0.196	-0.00134
0.199	-0.0047	0.396	0.10651	0.199	-0.0617	0.199	-0.00466
0.202	-0.0083	0.402	0.11168	0.202	-0.0618	0.202	-0.00696
0.206	-0.0095	0.409	0.11828	0.206	-0.0603	0.206	-0.01063
0.209	-0.0076	0.416	0.12272	0.209	-0.0603	0.209	-0.01135
0.212	-0.0068	0.422	0.12556	0.212	-0.0584	0.212	-0.01257
0.216	-0.0064	0.429	0.13185	0.216	-0.058	0.216	-0.01409
0.219	-0.006	0.436	0.13234	0.219	-0.056	0.219	-0.01327
0.222	-0.0057	0.442	0.12931	0.222	-0.0565	0.222	-0.01305
0.226	-0.0064	0.449	0.12862	0.226	-0.0591	0.226	-0.01356
0.229	-0.0069	0.456	0.13259	0.229	-0.0599	0.229	-0.01389
0.232	-0.0072	0.462	0.13516	0.232	-0.0604	0.232	-0.01388
0.236	-0.0096	0.469	0.13778	0.236	-0.062	0.236	-0.01223
0.239	-0.0123	0.476	0.14375	0.239	-0.0651	0.239	-0.00912
0.242	-0.0106	0.482	0.14956	0.242	-0.0663	0.242	-0.00857
0.246	-0.0099	0.489	0.15498	0.246	-0.0651	0.246	-0.00693
0.249	-0.0119	0.496	0.15477	0.249	-0.0656	0.249	-0.00638
0.252	-0.0147	0.502	0.15793	0.252	-0.0688	0.252	-0.0075
0.256	-0.0165	0.509	0.16096	0.256	-0.0733	0.256	-0.00754
0.259	-0.016	0.516	0.15987	0.259	-0.076	0.259	-0.00666
0.262	-0.0167	0.522	0.1596	0.262	-0.0779	0.262	-0.00381
0.266	-0.0199	0.529	0.1592	0.266	-0.0794	0.266	-0.00418
0.269	-0.0212	0.536	0.15718	0.269	-0.0804	0.269	-0.00637
0.272	-0.0217	0.542	0.15758	0.272	-0.0779	0.272	-0.00819
0.276	-0.0187	0.549	0.15752	0.276	-0.0774	0.276	-0.01179
0.279	-0.0149	0.556	0.15905	0.279	-0.0768	0.279	-0.01472
0.282	-0.0121	0.562	0.16114	0.282	-0.0775	0.282	-0.01873
0.286	-0.0117	0.569	0.16329	0.286	-0.0802	0.286	-0.02208
0.289	-0.0104	0.576	0.16755	0.289	-0.0824	0.289	-0.02184
0.292	-0.0097	0.582	0.16733	0.292	-0.0794	0.292	-0.02167
0.296	-0.007	0.589	0.16529	0.296	-0.0769	0.296	-0.01959
0.299	-0.0053	0.596	0.16202	0.299	-0.0768	0.299	-0.02057
0.302	-0.0043	0.602	0.15949	0.302	-0.0793	0.302	-0.02434
0.306	-0.0046	0.609	0.15884	0.306	-0.0804	0.306	-0.02499
0.309	-0.0024	0.616	0.15363	0.309	-0.0817	0.309	-0.02419
0.312	0.0006	0.622	0.15002	0.312	-0.0811	0.312	-0.02356
0.316	0.0024	0.629	0.152	0.316	-0.0801	0.316	-0.02583
0.319	0.0005	0.636	0.15506	0.319	-0.0841	0.319	-0.02587
0.322	0.0012	0.642	0.15483	0.322	-0.0872	0.322	-0.02716
0.326	0.0055	0.649	0.15311	0.326	-0.0884	0.326	-0.0289
0.329	0.0075	0.656	0.16062	0.329	-0.0882	0.329	-0.03059
0.332	0.0091	0.662	0.16769	0.332	-0.0895	0.332	-0.03348
0.336	0.0097	0.669	0.17039	0.336	-0.0923	0.336	-0.03377
0.339	0.0115	0.676	0.17526	0.339	-0.0936	0.339	-0.03684
0.342	0.0137	0.682	0.18186	0.342	-0.0949	0.342	-0.03724
0.346	0.0169	0.689	0.18722	0.346	-0.0933	0.346	-0.03947
0.349	0.0163	0.696	0.18984	0.349	-0.0949	0.349	-0.04185
0.352	0.0132	0.702	0.19208	0.352	-0.0967	0.352	-0.04126
0.356	0.0148	0.709	0.19376	0.356	-0.0988	0.356	-0.04089
0.359	0.0162	0.716	0.19159	0.359	-0.1032	0.359	-0.04046
0.362	0.0185	0.722	0.1942	0.362	-0.1041	0.362	-0.03909
0.366	0.0181	0.729	0.20194	0.366	-0.1046	0.366	-0.03595
0.369	0.0187	0.736	0.20559	0.369	-0.1057	0.369	-0.03479
0.372	0.019	0.742	0.20892	0.372	-0.1092	0.372	-0.03188
0.376	0.0183	0.749	0.2138	0.376	-0.1145	0.376	-0.03344
0.379	0.0184	0.756	0.21978	0.379	-0.1169	0.379	-0.03306
0.382	0.0174	0.762	0.22149	0.382	-0.1169	0.382	-0.0354
0.386	0.015	0.769	0.22096	0.386	-0.1184	0.386	-0.03751
0.389	0.014	0.776	0.22167	0.389	-0.121	0.389	-0.03891
0.392	0.0142	0.782	0.22091	0.392	-0.121	0.392	-0.04006
0.396	0.0144	0.789	0.21883	0.396	-0.1224	0.396	-0.04343
0.399	0.0129	0.796	0.22001	0.399	-0.1244	0.399	-0.0437
0.402	0.0109	0.802	0.21936	0.402	-0.1279	0.402	-0.04505
0.406	0.0064	0.809	0.21358	0.406	-0.1325	0.406	-0.04591
0.409	0.0023	0.816	0.2065	0.409	-0.1393	0.409	-0.05042
0.412	0.0011	0.822	0.2055	0.412	-0.1418	0.412	-0.05448
0.416	0.0004	0.829	0.20946	0.416	-0.141	0.416	-0.05576
0.419	0.0007	0.836	0.2126	0.419	-0.1414	0.419	-0.05777
0.422	0.0011	0.842	0.21665	0.422	-0.1431	0.422	-0.05751
0.426	0	0.849	0.22358	0.426	-0.1457	0.426	-0.05319
0.429	0.001	0.856	0.23149	0.429	-0.1471	0.429	-0.05156
0.432	0.0021	0.862	0.23651	0.432	-0.1472	0.432	-0.05075
0.436	0.0045	0.869	0.23633	0.436	-0.1488	0.436	-0.05127
0.439	0.0048	0.876	0.23143	0.439	-0.1501	0.439	-0.05139
0.442	0.0034	0.882	0.22593	0.442	-0.15	0.442	-0.05179
0.446	0.0015	0.889	0.22287	0.446	-0.1494	0.446	-0.05593
0.449	0.0029	0.896	0.22436	0.449	-0.1491	0.449	-0.05627
0.452	0.0044	0.902	0.22419	0.452	-0.1489	0.452	-0.0531
0.456	0.0053	0.909	0.22566	0.456	-0.1521	0.456	-0.05372
0.459	0.0053	0.915	0.23038	0.459	-0.1538	0.459	-0.0563
0.462	0.0065	0.922	0.23585	0.462	-0.1544	0.462	-0.05964
0.466	0.0075	0.929	0.23993	0.466	-0.1553	0.466	-0.06541
0.469	0.0073	0.935	0.23949	0.469	-0.1524	0.469	-0.07147
0.472	0.0062	0.942	0.2418	0.472	-0.1525	0.472	-0.07282
0.476	0.0056	0.949	0.2436	0.476	-0.1558	0.476	-0.07327
0.479	0.0058	0.955	0.24271	0.479	-0.1574	0.479	-0.07429
0.482	0.0084	0.962	0.24096	0.482	-0.1591	0.482	-0.07316
0.486	0.0114	0.969	0.23696	0.486	-0.1592	0.486	-0.0712
0.489	0.0146	0.975	0.23391	0.489	-0.1576	0.489	-0.07039
0.492	0.0149	0.982	0.23059	0.492	-0.1594	0.492	-0.07164
0.496	0.0139	0.989	0.22562	0.496	-0.1592	0.496	-0.07286
0.499	0.0152	0.995	0.21972	0.499	-0.1578	0.499	-0.07281
0.502	0.0144	1.002	0.21545	0.502	-0.1593	0.502	-0.07007
0.506	0.0142	1.009	0.2125	0.506	-0.1623	0.506	-0.0668
0.509	0.0153	1.015	0.21157	0.509	-0.166	0.509	-0.06276
0.512	0.013	1.022	0.21382	0.512	-0.1664	0.512	-0.05975
0.516	0.0114	1.029	0.2177	0.516	-0.1671	0.516	-0.0586
0.519	0.0103	1.035	0.22322	0.519	-0.1725	0.519	-0.05844
0.522	0.0072	1.042	0.22888	0.522	-0.1734	0.522	-0.05794
0.526	0.0066	1.049	0.23414	0.526	-0.1743	0.526	-0.06154
0.529	0.0065	1.055	0.23559	0.529	-0.1766	0.529	-0.06378
0.532	0.0039	1.062	0.23237	0.532	-0.1769	0.532	-0.06571
0.536	0.0031	1.069	0.22676	0.536	-0.1756	0.536	-0.06708
0.539	0.0024	1.075	0.22385	0.539	-0.1771	0.539	-0.06912
0.542	0.0019	1.082	0.22222	0.542	-0.1782	0.542	-0.07013
0.546	0.0002	1.089	0.22216	0.546	-0.1798	0.546	-0.07141
0.549	-0.0016	1.095	0.22437	0.549	-0.1818	0.549	-0.07706
0.552	-0.0036	1.102	0.22544	0.552	-0.1827	0.552	-0.08102
0.556	-0.0043	1.109	0.22709	0.556	-0.1853	0.556	-0.08426
0.559	-0.0039	1.115	0.23142	0.559	-0.1827	0.559	-0.08544
0.562	-0.0015	1.122	0.23337	0.562	-0.1789	0.562	-0.091
0.566	-0.0008	1.129	0.23276	0.566	-0.1797	0.566	-0.09315
0.569	-0.0007	1.135	0.23052	0.569	-0.1813	0.569	-0.09124
0.572	-0.0029	1.142	0.23108	0.572	-0.1831	0.572	-0.09031
0.576	-0.0047	1.149	0.23654	0.576	-0.1859	0.576	-0.09011
0.579	-0.0058	1.155	0.2395	0.579	-0.1871	0.579	-0.08896
0.582	-0.0051	1.162	0.23887	0.582	-0.1896	0.582	-0.09026
0.585	-0.0043	1.169	0.24239	0.586	-0.1913	0.586	-0.09172
0.589	-0.0033	1.175	0.24686	0.589	-0.1912	0.589	-0.09313
0.592	0.0022	1.182	0.2505	0.592	-0.191	0.592	-0.09067
0.595	0.0056	1.189	0.25117	0.596	-0.1922	0.596	-0.08941
0.599	0.009	1.195	0.25449	0.599	-0.1918	0.599	-0.0876
0.602	0.0115	1.202	0.26081	0.602	-0.193	0.602	-0.08639
0.605	0.0109	1.209	0.26161	0.606	-0.1941	0.606	-0.08546
0.609	0.0069	1.215	0.26036	0.609	-0.1933	0.609	-0.08379
0.612	0.0062	1.222	0.25952	0.612	-0.1928	0.612	-0.08133
0.615	0.0089	1.229	0.25974	0.616	-0.1903	0.616	-0.07891
0.619	0.0116	1.235	0.25812	0.619	-0.192	0.619	-0.07622
0.622	0.0114	1.242	0.25429	0.622	-0.1913	0.622	-0.07619
0.625	0.0095	1.249	0.25746	0.626	-0.1903	0.626	-0.07534
0.629	0.0077	1.255	0.26091	0.629	-0.19	0.629	-0.07425
0.632	0.0048	1.262	0.26672	0.632	-0.1897	0.632	-0.07545
0.635	-0.0017	1.269	0.26756	0.636	-0.1871	0.636	-0.07444
0.639	-0.0044	1.275	0.26832	0.639	-0.1861	0.639	-0.07339
0.642	-0.0078	1.282	0.27589	0.642	-0.1876	0.642	-0.07277
0.645	-0.0111	1.289	0.28106	0.646	-0.187	0.646	-0.0727
0.649	-0.0119	1.295	0.28126	0.649	-0.1831	0.649	-0.07317
0.652	-0.0151	1.302	0.27848	0.652	-0.178	0.652	-0.07617
0.655	-0.0171	1.309	0.28052	0.656	-0.1746	0.656	-0.07985
0.659	-0.0184	1.315	0.28135	0.659	-0.1724	0.659	-0.08636
0.662	-0.0195	1.322	0.27446	0.662	-0.1723	0.662	-0.09099
0.665	-0.0205	1.329	0.26601	0.666	-0.1718	0.666	-0.09367
0.669	-0.0213	1.335	0.26047	0.669	-0.1724	0.669	-0.0964
0.672	-0.0176	1.342	0.25292	0.672	-0.1749	0.672	-0.09719
0.675	-0.0147	1.349	0.24659	0.675	-0.178	0.676	-0.09906
0.679	-0.0106	1.355	0.24374	0.679	-0.1827	0.679	-0.10272
0.682	-0.0084	1.362	0.24105	0.682	-0.1828	0.682	-0.10864
0.685	-0.0053	1.369	0.24054	0.685	-0.1837	0.686	-0.11154
0.689	-0.0046	1.375	0.24207	0.689	-0.1855	0.689	-0.11343
0.692	-0.003	1.382	0.24387	0.692	-0.1878	0.692	-0.11549
0.695	0.0011	1.389	0.24113	0.695	-0.1893	0.696	-0.11575
0.699	0.0006	1.395	0.24039	0.699	-0.1913	0.699	-0.11819
0.702	0.001	1.402	0.24013	0.702	-0.1923	0.702	-0.11701
0.705	0.0021	1.409	0.24144	0.705	-0.1919	0.706	-0.11504
0.709	0.002	1.415	0.24386	0.709	-0.1919	0.709	-0.1153
0.712	0.0004	1.422	0.24161	0.712	-0.1921	0.712	-0.11671
0.715	-0.0012	1.429	0.24271	0.715	-0.1904	0.716	-0.11818
0.719	-0.0015	1.435	0.24348	0.719	-0.1857	0.719	-0.12036
0.722	-0.003	1.442	0.24608	0.722	-0.1841	0.722	-0.11979
0.725	-0.0037	1.449	0.2447	0.725	-0.1837	0.726	-0.11717
0.729	-0.0055	1.455	0.24208	0.729	-0.1832	0.729	-0.11719
0.732	-0.0085	1.462	0.2436	0.732	-0.1854	0.732	-0.11771
0.735	-0.0132	1.469	0.24794	0.735	-0.1892	0.736	-0.11994
0.739	-0.0156	1.475	0.2518	0.739	-0.1912	0.739	-0.12079
0.742	-0.0148	1.482	0.25654	0.742	-0.19	0.742	-0.12295
0.745	-0.0147	1.489	0.26313	0.745	-0.1908	0.746	-0.12572
0.749	-0.0146	1.495	0.26854	0.749	-0.1916	0.749	-0.12754
0.752	-0.0127	1.502	0.27184	0.752	-0.1921	0.752	-0.13029
0.755	-0.0134	1.509	0.27496	0.755	-0.1941	0.756	-0.13148
0.759	-0.016	1.515	0.27669	0.759	-0.1955	0.759	-0.13083
0.762	-0.0179	1.522	0.27643	0.762	-0.198	0.762	-0.13413
0.765	-0.0181	1.529	0.26913	0.765	-0.1987	0.766	-0.13911
0.769	-0.0177	1.535	0.26725	0.769	-0.1976	0.769	-0.14296
0.772	-0.0162	1.542	0.26612	0.772	-0.1992	0.772	-0.1459
0.775	-0.0143	1.549	0.26478	0.775	-0.1998	0.776	-0.14618
0.779	-0.0143	1.555	0.26271	0.779	-0.2005	0.779	-0.14545
0.782	-0.0147	1.562	0.25934	0.782	-0.2001	0.782	-0.14434
0.785	-0.0146	1.569	0.26048	0.785	-0.1984	0.786	-0.14403
0.789	-0.0141	1.575	0.26092	0.789	-0.1974	0.789	-0.14567
0.792	-0.0144	1.582	0.26197	0.792	-0.1979	0.792	-0.14572
0.795	-0.0154	1.589	0.26411	0.795	-0.196	0.796	-0.14371
0.799	-0.0143	1.595	0.26023	0.799	-0.1938	0.799	-0.14384
0.802	-0.0122	1.602	0.25589	0.802	-0.1945	0.802	-0.14194
0.805	-0.0129	1.609	0.25309	0.805	-0.1947	0.806	-0.14073
0.809	-0.015	1.615	0.2532	0.809	-0.1962	0.809	-0.14165
0.812	-0.0148	1.622	0.25484	0.812	-0.1957	0.812	-0.14119
0.815	-0.0135	1.629	0.25606	0.815	-0.1955	0.815	-0.13928
0.819	-0.011	1.635	0.25883	0.819	-0.1933	0.819	-0.13852
0.822	-0.01	1.642	0.26156	0.822	-0.1938	0.822	-0.13974
0.825	-0.0139	1.649	0.26479	0.825	-0.1971	0.825	-0.13859
0.829	-0.0179	1.655	0.26523	0.829	-0.2	0.829	-0.13666
0.832	-0.0199	1.662	0.26193	0.832	-0.2012	0.832	-0.13479
0.835	-0.0225	1.669	0.25659	0.835	-0.1999	0.835	-0.13575
0.839	-0.0229	1.675	0.25116	0.839	-0.2004	0.839	-0.13559
0.842	-0.0246	1.682	0.24642	0.842	-0.2008	0.842	-0.1366
0.845	-0.0266	1.689	0.24546	0.845	-0.1999	0.845	-0.14023
0.849	-0.0271	1.695	0.24334	0.849	-0.1994	0.849	-0.14134
0.852	-0.0258	1.702	0.24096	0.852	-0.2006	0.852	-0.14321
0.855	-0.0253	1.709	0.24417	0.855	-0.2016	0.855	-0.14343
0.859	-0.0238	1.715	0.24887	0.859	-0.2036	0.859	-0.1438
0.862	-0.0245	1.722	0.25222	0.862	-0.206	0.862	-0.14713
0.865	-0.0263	1.729	0.25048	0.865	-0.2067	0.865	-0.14929
0.869	-0.0259	1.735	0.25053	0.869	-0.2052	0.869	-0.15464
0.872	-0.0234	1.742	0.24756	0.872	-0.2058	0.872	-0.15469
0.875	-0.0231	1.749	0.24114	0.875	-0.2072	0.875	-0.15135
0.879	-0.0223	1.755	0.23674	0.879	-0.21	0.879	-0.14915
0.882	-0.0198	1.762	0.23265	0.882	-0.2145	0.882	-0.14779
0.885	-0.017	1.769	0.2295	0.885	-0.2183	0.885	-0.14406
0.889	-0.0178	1.775	0.23008	0.889	-0.2211	0.889	-0.13966
0.892	-0.0195	1.782	0.23344	0.892	-0.2238	0.892	-0.13841
0.895	-0.0202	1.789	0.23836	0.895	-0.2259	0.895	-0.13919
0.899	-0.024	1.795	0.23891	0.899	-0.2282	0.899	-0.13996
0.902	-0.0279	1.802	0.24372	0.902	-0.2297	0.902	-0.13888
0.905	-0.0289	1.809	0.24777	0.905	-0.2314	0.905	-0.13545
0.909	-0.0267	1.815	0.25237	0.909	-0.2357	0.909	-0.13026
0.912	-0.0249	1.822	0.26247	0.912	-0.2382	0.912	-0.12525
0.915	-0.0257	1.829	0.26816	0.915	-0.2381	0.915	-0.12374
0.919	-0.0277	1.835	0.27737	0.919	-0.2396	0.919	-0.12368
0.922	-0.0285	1.842	0.28081	0.922	-0.2419	0.922	-0.1256
0.925	-0.0292	1.848	0.27996	0.925	-0.2416	0.925	-0.12639
0.929	-0.0275	1.855	0.27802	0.929	-0.242	0.929	-0.12392
0.932	-0.0236	1.862	0.27325	0.932	-0.2433	0.932	-0.12314
0.935	-0.0229	1.868	0.27052	0.935	-0.2442	0.935	-0.11935
0.939	-0.0235	1.875	0.26477	0.939	-0.2414	0.939	-0.11729
0.942	-0.0223	1.882	0.26452	0.942	-0.2403	0.942	-0.117
0.945	-0.0187	1.888	0.26281	0.945	-0.2427	0.945	-0.11647
0.949	-0.0198	1.895	0.26312	0.949	-0.243	0.949	-0.11829
0.952	-0.0213	1.902	0.26264	0.952	-0.2401	0.952	-0.12216
0.955	-0.0233	1.908	0.25972	0.955	-0.2409	0.955	-0.12502
0.959	-0.0239	1.915	0.25607	0.959	-0.2412	0.959	-0.12684
0.962	-0.0256	1.922	0.24963	0.962	-0.2398	0.962	-0.12564
0.965	-0.0271	1.928	0.248	0.965	-0.2409	0.965	-0.12367
0.969	-0.0294	1.935	0.2495	0.969	-0.2426	0.969	-0.12526
0.972	-0.0347	1.942	0.25032	0.972	-0.2425	0.972	-0.13023
0.975	-0.0376	1.948	0.24373	0.975	-0.239	0.975	-0.13496
0.979	-0.0359	1.955	0.23967	0.979	-0.2384	0.979	-0.1367
0.982	-0.0343	1.962	0.23529	0.982	-0.2402	0.982	-0.13856
0.985	-0.0351	1.968	0.23424	0.985	-0.2383	0.985	-0.13903
0.989	-0.0345	1.975	0.23342	0.989	-0.2365	0.989	-0.13608
0.992	-0.035	1.982	0.23181	0.992	-0.2363	0.992	-0.13482
0.995	-0.0383	1.988	0.2353	0.995	-0.2348	0.995	-0.13589
0.999	-0.0388	1.995	0.23811	0.999	-0.2328	0.999	-0.13765
1.002	-0.0394	2.002	0.24272	1.002	-0.2307	1.002	-0.14016
1.005	-0.0391	2.008	0.24386	1.005	-0.2288	1.005	-0.14374
1.009	-0.0388	2.015	0.24482	1.009	-0.2264	1.009	-0.14681
1.012	-0.0396	2.022	0.24944	1.012	-0.2251	1.012	-0.14744
1.015	-0.039	2.028	0.25411	1.015	-0.2278	1.015	-0.14515
1.019	-0.0413	2.035	0.25787	1.019	-0.2298	1.019	-0.14302
1.022	-0.0441	2.042	0.25783	1.022	-0.23	1.022	-0.14159
1.025	-0.045	2.048	0.25696	1.025	-0.23	1.025	-0.13968
1.029	-0.0435	2.055	0.25702	1.029	-0.229	1.029	-0.13997
1.032	-0.0445	2.062	0.25206	1.032	-0.2277	1.032	-0.14299
1.035	-0.0445	2.068	0.24444	1.035	-0.2279	1.035	-0.14167
1.039	-0.0404	2.075	0.23982	1.039	-0.2302	1.039	-0.14007
1.042	-0.0357	2.082	0.23799	1.042	-0.2344	1.042	-0.13868
1.045	-0.0336	2.088	0.23823	1.045	-0.235	1.045	-0.13709
1.049	-0.0338	2.095	0.23595	1.049	-0.2356	1.049	-0.13608
1.052	-0.0317	2.102	0.23089	1.052	-0.2379	1.052	-0.13647
1.055	-0.0294	2.108	0.22715	1.055	-0.2373	1.055	-0.13771
1.059	-0.0294	2.115	0.22509	1.059	-0.2357	1.059	-0.13839
1.062	-0.0286	2.122	0.21835	1.062	-0.2369	1.062	-0.13801
1.065	-0.0267	2.128	0.21322	1.065	-0.2368	1.065	-0.1386
1.069	-0.0265	2.135	0.21014	1.069	-0.2374	1.069	-0.13898
1.072	-0.0253	2.142	0.21184	1.072	-0.2399	1.072	-0.14037
1.075	-0.0223	2.148	0.21378	1.075	-0.2442	1.075	-0.14156
1.079	-0.0211	2.155	0.21283	1.079	-0.2464	1.079	-0.14181
1.082	-0.0231	2.162	0.21959	1.082	-0.2475	1.082	-0.14265
1.085	-0.025	2.168	0.22759	1.085	-0.2487	1.085	-0.14324
1.089	-0.0242	2.175	0.22958	1.089	-0.2518	1.089	-0.14303
1.092	-0.0242	2.182	0.23059	1.092	-0.2526	1.092	-0.14012
1.095	-0.0273	2.188	0.23584	1.095	-0.2519	1.095	-0.13817
1.099	-0.0277	2.195	0.23917	1.099	-0.2537	1.099	-0.13555
1.102	-0.0257	2.202	0.23949	1.102	-0.2544	1.102	-0.13451
1.105	-0.0254	2.208	0.23525	1.105	-0.2554	1.105	-0.1358
1.109	-0.028	2.215	0.23221	1.109	-0.2541	1.109	-0.13751
1.112	-0.0299	2.222	0.22744	1.112	-0.2511	1.112	-0.13676
1.115	-0.0311	2.228	0.21703	1.115	-0.2503	1.115	-0.13489
1.119	-0.0337	2.235	0.20652	1.119	-0.2487	1.119	-0.13474
1.122	-0.0349	2.242	0.20128	1.122	-0.2476	1.122	-0.13572
1.125	-0.037	2.248	0.2004	1.125	-0.2454	1.125	-0.13765
1.129	-0.0363	2.255	0.20163	1.129	-0.2446	1.129	-0.13897
1.132	-0.0379	2.262	0.20132	1.132	-0.2456	1.132	-0.14104
1.135	-0.0375	2.268	0.20647	1.135	-0.2464	1.135	-0.14464
1.139	-0.0373	2.275	0.21478	1.139	-0.2461	1.139	-0.15027
1.142	-0.0375	2.282	0.21955	1.142	-0.2485	1.142	-0.15533
1.145	-0.0356	2.288	0.2203	1.145	-0.2483	1.145	-0.16005
1.149	-0.0342	2.295	0.22342	1.149	-0.2495	1.149	-0.16253
1.152	-0.0345	2.302	0.22567	1.152	-0.255	1.152	-0.16017
1.155	-0.0369	2.308	0.22573	1.155	-0.2578	1.155	-0.15978
1.159	-0.0378	2.315	0.21746	1.159	-0.2587	1.159	-0.16171
1.162	-0.0356	2.322	0.21629	1.162	-0.2615	1.162	-0.16065
1.165	-0.0328	2.328	0.22029	1.165	-0.2649	1.165	-0.15865
1.169	-0.0323	2.335	0.21892	1.169	-0.266	1.169	-0.1586
1.172	-0.032	2.342	0.2197	1.172	-0.2665	1.172	-0.15949
1.175	-0.0304	2.348	0.22079	1.175	-0.2661	1.175	-0.15844
1.179	-0.0292	2.355	0.22474	1.179	-0.2664	1.179	-0.15443
1.182	-0.0272	2.362	0.22082	1.182	-0.2682	1.182	-0.15274
1.185	-0.0276	2.368	0.21636	1.185	-0.2713	1.185	-0.15646
1.189	-0.0308	2.375	0.21432	1.189	-0.2726	1.189	-0.15906
1.192	-0.0312	2.382	0.2114	1.192	-0.272	1.192	-0.16242
1.195	-0.0298	2.388	0.21039	1.195	-0.2703	1.195	-0.16657
1.199	-0.0295	2.395	0.20941	1.199	-0.2721	1.199	-0.16886
1.202	-0.0307	2.402	0.2119	1.202	-0.2708	1.202	-0.16991
1.205	-0.0346	2.408	0.21142	1.205	-0.268	1.205	-0.17049
1.209	-0.0377	2.415	0.21084	1.209	-0.2689	1.209	-0.1706
1.212	-0.0416	2.422	0.20965	1.212	-0.2707	1.212	-0.16938
1.215	-0.043	2.428	0.20621	1.215	-0.2709	1.215	-0.16981
1.219	-0.0434	2.435	0.20243	1.219	-0.2721	1.219	-0.1735
1.222	-0.0456	2.442	0.19699	1.222	-0.2732	1.222	-0.17783
1.225	-0.0481	2.448	0.19587	1.225	-0.2699	1.225	-0.17781
1.229	-0.0493	2.455	0.19318	1.229	-0.2666	1.229	-0.17383
1.232	-0.0473	2.462	0.19172	1.232	-0.2693	1.232	-0.17221
1.235	-0.0467	2.468	0.19216	1.235	-0.2696	1.235	-0.1704
1.239	-0.0457	2.475	0.19314	1.239	-0.2688	1.239	-0.17047
1.242	-0.0451	2.482	0.19903	1.242	-0.267	1.242	-0.17254
1.245	-0.0435	2.488	0.20437	1.245	-0.2662	1.245	-0.17312
1.249	-0.0406	2.495	0.20972	1.249	-0.2647	1.249	-0.17153
1.252	-0.0375	2.502	0.21307	1.252	-0.2628	1.252	-0.17041
1.255	-0.0322	2.508	0.21291	1.255	-0.2612	1.255	-0.17091
1.259	-0.0298	2.515	0.21388	1.259	-0.2562	1.259	-0.17098
1.262	-0.0285	2.522	0.21415	1.262	-0.2561	1.262	-0.17088
1.265	-0.0286	2.528	0.2147	1.265	-0.2565	1.265	-0.16993
1.269	-0.0257	2.535	0.21626	1.269	-0.2557	1.269	-0.16962
1.272	-0.023	2.542	0.21858	1.272	-0.255	1.272	-0.17034
1.275	-0.0198	2.548	0.22218	1.275	-0.2523	1.275	-0.17291
1.279	-0.019	2.555	0.22572	1.279	-0.2524	1.279	-0.17703
1.282	-0.019	2.562	0.22641	1.282	-0.2558	1.282	-0.17784
1.285	-0.0175	2.568	0.22301	1.285	-0.259	1.285	-0.17816
1.289	-0.0189	2.575	0.21943	1.289	-0.2597	1.289	-0.18325
1.292	-0.0212	2.582	0.21992	1.292	-0.2587	1.292	-0.18773
1.295	-0.0212	2.588	0.21847	1.295	-0.2602	1.295	-0.19069
1.299	-0.0241	2.595	0.21338	1.299	-0.2607	1.299	-0.19135
1.302	-0.0277	2.602	0.20921	1.302	-0.2613	1.302	-0.19219
1.305	-0.0277	2.608	0.20831	1.305	-0.263	1.305	-0.19257
1.309	-0.0296	2.615	0.21166	1.309	-0.2633	1.309	-0.19435
1.312	-0.0333	2.622	0.21442	1.312	-0.2648	1.312	-0.1953
1.315	-0.0388	2.628	0.21889	1.315	-0.2654	1.315	-0.19386
1.319	-0.0424	2.635	0.22318	1.319	-0.2668	1.319	-0.1902
1.322	-0.0477	2.642	0.2242	1.322	-0.2686	1.322	-0.19045
1.325	-0.0536	2.648	0.22595	1.325	-0.2687	1.325	-0.19255
1.329	-0.0554	2.655	0.22791	1.329	-0.269	1.329	-0.19219
1.332	-0.0542	2.662	0.22443	1.332	-0.2699	1.332	-0.19089
1.335	-0.055	2.668	0.21905	1.335	-0.2686	1.335	-0.19341
1.339	-0.0566	2.675	0.22141	1.339	-0.2701	1.339	-0.19712
1.342	-0.0551	2.682	0.22223	1.342	-0.2731	1.342	-0.19847
1.345	-0.0539	2.688	0.22204	1.345	-0.2751	1.345	-0.19844
1.349	-0.0524	2.695	0.22157	1.349	-0.277	1.349	-0.1985
1.352	-0.0506	2.702	0.2233	1.352	-0.2779	1.352	-0.19807
1.355	-0.0477	2.708	0.22638	1.355	-0.276	1.355	-0.20019
1.359	-0.045	2.715	0.22863	1.359	-0.2756	1.359	-0.20357
1.362	-0.0439	2.722	0.23022	1.362	-0.276	1.362	-0.2051
1.365	-0.04	2.728	0.22843	1.365	-0.2756	1.365	-0.2051
1.369	-0.0362	2.735	0.22797	1.369	-0.2725	1.369	-0.20381
1.372	-0.0351	2.742	0.22361	1.372	-0.272	1.372	-0.20283
1.375	-0.0373	2.748	0.22093	1.375	-0.2743	1.375	-0.20089
1.379	-0.0396	2.755	0.21648	1.379	-0.2755	1.379	-0.19686
1.382	-0.0412	2.761	0.20958	1.382	-0.2733	1.382	-0.19412
1.385	-0.0453	2.768	0.20597	1.385	-0.2708	1.385	-0.19571
1.389	-0.0492	2.775	0.2076	1.389	-0.2701	1.389	-0.19839
1.392	-0.0547	2.781	0.21032	1.392	-0.2677	1.392	-0.20088
1.395	-0.0562	2.788	0.21248	1.395	-0.2639	1.395	-0.20171
1.399	-0.055	2.795	0.21545	1.399	-0.263	1.399	-0.20127
1.402	-0.0527	2.801	0.21568	1.402	-0.2629	1.402	-0.20203
1.405	-0.0526	2.808	0.22063	1.405	-0.2639	1.405	-0.20225
1.409	-0.0559	2.815	0.21955	1.409	-0.2659	1.409	-0.20495
1.412	-0.0597	2.821	0.21747	1.412	-0.268	1.412	-0.20707
1.415	-0.06	2.828	0.21347	1.415	-0.2685	1.415	-0.20689
1.419	-0.0589	2.835	0.21386	1.419	-0.2688	1.419	-0.20765
1.422	-0.0577	2.841	0.21481	1.422	-0.2695	1.422	-0.20915
1.425	-0.057	2.848	0.21129	1.425	-0.2714	1.425	-0.20883
1.428	-0.055	2.855	0.20694	1.429	-0.2738	1.429	-0.20717
1.432	-0.0523	2.861	0.20611	1.432	-0.2733	1.432	-0.20577
1.435	-0.0489	2.868	0.20854	1.435	-0.272	1.435	-0.20438
1.438	-0.0489	2.875	0.20794	1.439	-0.2738	1.439	-0.20278
1.442	-0.0506	2.881	0.21269	1.442	-0.2762	1.442	-0.19895
1.445	-0.0513	2.888	0.2135	1.445	-0.2767	1.445	-0.19599
1.448	-0.0521	2.895	0.21675	1.449	-0.278	1.449	-0.19288
1.452	-0.0503	2.901	0.21992	1.452	-0.2797	1.452	-0.18972
1.455	-0.0488	2.908	0.22244	1.455	-0.2807	1.455	-0.18964
1.458	-0.0491	2.915	0.22815	1.459	-0.2814	1.459	-0.18886
1.462	-0.0492	2.921	0.23208	1.462	-0.2844	1.462	-0.18772
1.465	-0.0488	2.928	0.23526	1.465	-0.2856	1.465	-0.18538
1.468	-0.049	2.935	0.23935	1.469	-0.2828	1.469	-0.18518
1.472	-0.0482	2.941	0.24368	1.472	-0.284	1.472	-0.18442
1.475	-0.0479	2.948	0.24495	1.475	-0.2893	1.475	-0.18274
1.478	-0.0483	2.955	0.24125	1.479	-0.2942	1.479	-0.18233
1.482	-0.0451	2.961	0.23767	1.482	-0.296	1.482	-0.18397
1.485	-0.0396	2.968	0.23394	1.485	-0.2944	1.485	-0.18698
1.488	-0.0372	2.975	0.23303	1.489	-0.2944	1.489	-0.18799
1.492	-0.0377	2.981	0.23237	1.492	-0.295	1.492	-0.19096
1.495	-0.0375	2.988	0.23617	1.495	-0.2955	1.495	-0.19516
1.498	-0.0363	2.995	0.24001	1.499	-0.2956	1.499	-0.19912
1.502	-0.0356	3.001	0.2443	1.502	-0.294	1.502	-0.20055
1.505	-0.0323	3.008	0.24972	1.505	-0.2932	1.505	-0.19865
1.508	-0.0291	3.015	0.25554	1.509	-0.2925	1.509	-0.19822
1.512	-0.0295	3.021	0.2532	1.512	-0.2922	1.512	-0.20024
1.515	-0.0322	3.028	0.2515	1.515	-0.2939	1.515	-0.20584
1.518	-0.0351	3.035	0.24681	1.519	-0.2951	1.519	-0.21076
1.522	-0.0374	3.041	0.24176	1.522	-0.2945	1.522	-0.21402
1.525	-0.0397	3.048	0.23641	1.525	-0.2963	1.525	-0.21515
1.528	-0.0405	3.055	0.23245	1.529	-0.2971	1.529	-0.21582
1.532	-0.0397	3.061	0.23237	1.532	-0.2965	1.532	-0.21753
1.535	-0.0398	3.068	0.23185	1.535	-0.2968	1.535	-0.22113
1.538	-0.0411	3.075	0.23368	1.538	-0.2992	1.539	-0.22361
1.542	-0.0437	3.081	0.23337	1.542	-0.2979	1.542	-0.22512
1.545	-0.0453	3.088	0.23153	1.545	-0.2975	1.545	-0.22651
1.548	-0.0459	3.095	0.22786	1.548	-0.2994	1.549	-0.23162
1.552	-0.0465	3.101	0.22358	1.552	-0.3026	1.552	-0.23769
1.555	-0.0461	3.108	0.21935	1.555	-0.3035	1.555	-0.23957
1.558	-0.0463	3.115	0.21628	1.558	-0.3029	1.559	-0.23861
1.562	-0.0469	3.121	0.21169	1.562	-0.3032	1.562	-0.23681
1.565	-0.0492	3.128	0.20939	1.565	-0.3022	1.565	-0.23781
1.568	-0.0513	3.135	0.20755	1.568	-0.3031	1.569	-0.24154
1.572	-0.0544	3.141	0.20766	1.572	-0.3056	1.572	-0.24514
1.575	-0.056	3.148	0.20513	1.575	-0.3056	1.575	-0.24345
1.578	-0.057	3.155	0.20058	1.578	-0.3051	1.579	-0.23795
1.582	-0.0577	3.161	0.20122	1.582	-0.3079	1.582	-0.23198
1.585	-0.0567	3.168	0.20788	1.585	-0.3115	1.585	-0.2289
1.588	-0.0572	3.175	0.2121	1.588	-0.3135	1.589	-0.2266
1.592	-0.0593	3.181	0.2172	1.592	-0.3135	1.592	-0.22424
1.595	-0.0633	3.188	0.21929	1.595	-0.3141	1.595	-0.22057
1.598	-0.0655	3.195	0.22366	1.598	-0.3153	1.599	-0.21645
1.602	-0.0667	3.201	0.22459	1.602	-0.3167	1.602	-0.21583
1.605	-0.0673	3.208	0.21906	1.605	-0.3171	1.605	-0.21444
1.608	-0.0666	3.215	0.21851	1.608	-0.3151	1.609	-0.20981
1.612	-0.0669	3.221	0.2173	1.612	-0.3155	1.612	-0.20625
1.615	-0.07	3.228	0.2155	1.615	-0.3137	1.615	-0.20348
1.618	-0.0712	3.235	0.21353	1.618	-0.3122	1.619	-0.20263
1.622	-0.0689	3.241	0.21641	1.622	-0.3128	1.622	-0.20418
1.625	-0.0707	3.248	0.22319	1.625	-0.3114	1.625	-0.20441
1.628	-0.0746	3.255	0.22966	1.628	-0.3104	1.629	-0.20385
1.632	-0.0758	3.261	0.22987	1.632	-0.3125	1.632	-0.20179
1.635	-0.0749	3.268	0.23225	1.635	-0.3133	1.635	-0.20092
1.638	-0.0736	3.275	0.24017	1.638	-0.3125	1.639	-0.2028
1.642	-0.0718	3.281	0.24163	1.642	-0.3114	1.642	-0.20084
1.645	-0.07	3.288	0.2365	1.645	-0.3095	1.645	-0.19942
1.648	-0.0708	3.295	0.22761	1.648	-0.3083	1.649	-0.19861
1.652	-0.0727	3.301	0.22366	1.652	-0.3083	1.652	-0.19636
1.655	-0.0724	3.308	0.22412	1.655	-0.3089	1.655	-0.19338
1.658	-0.0701	3.315	0.22293	1.658	-0.3104	1.658	-0.19379
1.662	-0.0701	3.321	0.21979	1.662	-0.311	1.662	-0.19502
1.665	-0.0704	3.328	0.22136	1.665	-0.3111	1.665	-0.19495
1.668	-0.0666	3.335	0.22284	1.668	-0.3105	1.668	-0.19589
1.672	-0.0649	3.341	0.22	1.672	-0.3058	1.672	-0.19447
1.675	-0.0661	3.348	0.21741	1.675	-0.3015	1.675	-0.19482
1.678	-0.0664	3.355	0.21344	1.678	-0.3007	1.678	-0.1954
1.682	-0.0651	3.361	0.21258	1.682	-0.301	1.682	-0.19707
1.685	-0.0652	3.368	0.2123	1.685	-0.3008	1.685	-0.1993
1.688	-0.0634	3.375	0.21461	1.688	-0.2999	1.688	-0.20071
1.692	-0.0608	3.381	0.21751	1.692	-0.2973	1.692	-0.20347
1.695	-0.0616	3.388	0.21713	1.695	-0.2935	1.695	-0.20742
1.698	-0.0629	3.395	0.21764	1.698	-0.2896	1.698	-0.20954
1.702	-0.0619	3.401	0.2175	1.702	-0.2849	1.702	-0.21077
1.705	-0.06	3.408	0.22064	1.705	-0.2821	1.705	-0.21055
1.708	-0.0591	3.415	0.22163	1.708	-0.2806	1.708	-0.20986
1.712	-0.0595	3.421	0.22011	1.712	-0.2813	1.712	-0.21131
1.715	-0.0619	3.428	0.21847	1.715	-0.2838	1.715	-0.21346
1.718	-0.065	3.435	0.2195	1.718	-0.2845	1.718	-0.21388
1.722	-0.0673	3.441	0.21955	1.722	-0.2857	1.722	-0.21374
1.725	-0.0671	3.448	0.2165	1.725	-0.2889	1.725	-0.21507
1.728	-0.0678	3.455	0.21365	1.728	-0.2921	1.728	-0.21514
1.732	-0.0676	3.461	0.20996	1.732	-0.2939	1.732	-0.21207
1.735	-0.0657	3.468	0.20883	1.735	-0.2958	1.735	-0.20924
1.738	-0.0605	3.475	0.2078	1.738	-0.2989	1.738	-0.20954
1.742	-0.0567	3.481	0.20931	1.742	-0.3032	1.742	-0.20953
1.745	-0.0571	3.488	0.20799	1.745	-0.3071	1.745	-0.20888
1.748	-0.0597	3.495	0.20029	1.748	-0.3095	1.748	-0.20997
1.752	-0.0617	3.501	0.19513	1.752	-0.3106	1.752	-0.21071
1.755	-0.058	3.508	0.19004	1.755	-0.3107	1.755	-0.21216
1.758	-0.0517	3.515	0.18645	1.758	-0.3094	1.758	-0.21311
1.762	-0.0481	3.521	0.18041	1.762	-0.3094	1.762	-0.21359
1.765	-0.0472	3.528	0.1752	1.765	-0.3093	1.765	-0.21588
1.768	-0.05	3.535	0.17176	1.768	-0.309	1.768	-0.21622
1.772	-0.0526	3.541	0.17089	1.772	-0.3083	1.772	-0.21569
1.775	-0.0556	3.548	0.17322	1.775	-0.3086	1.775	-0.21719
1.778	-0.0582	3.555	0.17559	1.778	-0.3105	1.778	-0.21964
1.782	-0.0604	3.561	0.17385	1.782	-0.312	1.782	-0.22031
1.785	-0.0626	3.568	0.17684	1.785	-0.3121	1.785	-0.22047
1.788	-0.0636	3.575	0.18325	1.788	-0.3124	1.788	-0.22087
1.792	-0.0657	3.581	0.19009	1.792	-0.314	1.792	-0.22219
1.795	-0.0685	3.588	0.19249	1.795	-0.3178	1.795	-0.22337
1.798	-0.0711	3.595	0.18891	1.798	-0.321	1.798	-0.22336
1.802	-0.0741	3.601	0.1885	1.802	-0.3219	1.802	-0.22331
1.805	-0.076	3.608	0.18819	1.805	-0.3237	1.805	-0.22232
1.808	-0.0778	3.615	0.18583	1.808	-0.324	1.808	-0.22131
1.812	-0.0779	3.621	0.18089	1.812	-0.3232	1.812	-0.22359
1.815	-0.0773	3.628	0.17812	1.815	-0.3227	1.815	-0.22372
1.818	-0.0763	3.635	0.17746	1.818	-0.322	1.818	-0.22331
1.822	-0.0749	3.641	0.1793	1.822	-0.3229	1.822	-0.22492
1.825	-0.0733	3.648	0.18697	1.825	-0.3218	1.825	-0.2259
1.828	-0.0739	3.655	0.19031	1.828	-0.3205	1.828	-0.22547
1.832	-0.0742	3.661	0.19403	1.832	-0.321	1.832	-0.22483
1.835	-0.0741	3.668	0.19471	1.835	-0.3195	1.835	-0.2267
1.838	-0.0753	3.675	0.19484	1.838	-0.3143	1.838	-0.22813
1.842	-0.0788	3.681	0.19499	1.842	-0.3115	1.842	-0.2286
1.845	-0.0821	3.688	0.19615	1.845	-0.3086	1.845	-0.23001
1.848	-0.0845	3.694	0.19527	1.848	-0.3071	1.848	-0.23222
1.852	-0.0863	3.701	0.19901	1.852	-0.3082	1.852	-0.23411
1.855	-0.0892	3.708	0.20188	1.855	-0.3105	1.855	-0.2352
1.858	-0.0946	3.714	0.20552	1.858	-0.3092	1.858	-0.23769
1.862	-0.0996	3.721	0.2106	1.862	-0.3069	1.862	-0.23915
1.865	-0.1016	3.728	0.21199	1.865	-0.3073	1.865	-0.23983
1.868	-0.1038	3.734	0.2092	1.868	-0.3084	1.868	-0.24198
1.872	-0.1054	3.741	0.20506	1.872	-0.3075	1.872	-0.24307
1.875	-0.1062	3.748	0.20162	1.875	-0.3047	1.875	-0.2443
1.878	-0.1081	3.754	0.19922	1.878	-0.3051	1.878	-0.24614
1.882	-0.1072	3.761	0.20012	1.882	-0.3067	1.882	-0.24811
1.885	-0.1048	3.768	0.19736	1.885	-0.3071	1.885	-0.25156
1.888	-0.1038	3.774	0.19841	1.888	-0.3065	1.888	-0.25536
1.892	-0.1012	3.781	0.20308	1.892	-0.305	1.892	-0.25694
1.895	-0.0984	3.788	0.20917	1.895	-0.3046	1.895	-0.25511
1.898	-0.095	3.794	0.21013	1.898	-0.3057	1.898	-0.25532
1.902	-0.0921	3.801	0.20215	1.902	-0.3074	1.902	-0.25575
1.905	-0.0893	3.808	0.1925	1.905	-0.3083	1.905	-0.25383
1.908	-0.0869	3.814	0.1832	1.908	-0.3069	1.908	-0.25087
1.912	-0.0881	3.821	0.17724	1.912	-0.3063	1.912	-0.24771
1.915	-0.0872	3.828	0.17817	1.915	-0.3079	1.915	-0.24505
1.918	-0.0841	3.834	0.1825	1.918	-0.3099	1.918	-0.24158
1.922	-0.0835	3.841	0.18567	1.922	-0.3115	1.922	-0.23835
1.925	-0.0854	3.848	0.19734	1.925	-0.3122	1.925	-0.23599
1.928	-0.0864	3.854	0.20604	1.928	-0.3143	1.928	-0.23335
1.932	-0.0891	3.861	0.21066	1.932	-0.3165	1.932	-0.22974
1.935	-0.0918	3.868	0.20562	1.935	-0.3198	1.935	-0.23025
1.938	-0.0923	3.874	0.20304	1.938	-0.3224	1.938	-0.23314
1.942	-0.0972	3.881	0.19838	1.942	-0.322	1.942	-0.23515
1.945	-0.1016	3.888	0.19348	1.945	-0.3201	1.945	-0.23716
1.948	-0.1067	3.894	0.1897	1.948	-0.3202	1.948	-0.23977
1.952	-0.1082	3.901	0.18612	1.952	-0.3207	1.952	-0.2433
1.955	-0.1081	3.908	0.18365	1.955	-0.3206	1.955	-0.24705
1.958	-0.1111	3.914	0.18434	1.958	-0.3197	1.958	-0.248
1.962	-0.1136	3.921	0.1859	1.962	-0.3182	1.962	-0.24964
1.965	-0.1147	3.928	0.18666	1.965	-0.3172	1.965	-0.24946
1.968	-0.1166	3.934	0.1862	1.968	-0.3164	1.968	-0.248
1.972	-0.1171	3.941	0.18686	1.972	-0.3144	1.972	-0.24701
1.975	-0.1179	3.948	0.18329	1.975	-0.3121	1.975	-0.24694
1.978	-0.1198	3.954	0.18035	1.978	-0.3105	1.978	-0.24501
1.982	-0.1197	3.961	0.17768	1.982	-0.3105	1.982	-0.24079
1.985	-0.1189	3.968	0.17018	1.985	-0.3123	1.985	-0.23791
1.988	-0.118	3.974	0.16561	1.988	-0.314	1.988	-0.23607
1.992	-0.1194	3.981	0.16377	1.992	-0.3154	1.992	-0.23241
1.995	-0.1194	3.988	0.16802	1.995	-0.3164	1.995	-0.22943
1.998	-0.1189	3.994	0.16888	1.998	-0.3167	1.998	-0.22837
2.002	-0.1223	4.001	0.16305	2.002	-0.3166	2.002	-0.22898
2.005	-0.1254	4.008	0.16348	2.005	-0.3145	2.005	-0.22878
2.008	-0.1248	4.014	0.16666	2.008	-0.3121	2.008	-0.23037
2.012	-0.1242	4.021	0.16838	2.012	-0.3096	2.012	-0.23063
2.015	-0.1234	4.028	0.16352	2.015	-0.3063	2.015	-0.22894
2.018	-0.1203	4.034	0.15678	2.018	-0.3017	2.018	-0.22818
2.022	-0.1196	4.041	0.1512	2.022	-0.2979	2.022	-0.22958
2.025	-0.1202	4.048	0.14649	2.025	-0.2947	2.025	-0.23038
2.028	-0.1199	4.054	0.14002	2.028	-0.2932	2.028	-0.23166
2.032	-0.1191	4.061	0.14064	2.032	-0.2908	2.032	-0.23327
2.035	-0.1185	4.068	0.14266	2.035	-0.2884	2.035	-0.23563
2.038	-0.1186	4.074	0.14844	2.038	-0.2865	2.038	-0.23882
2.042	-0.1184	4.081	0.15332	2.042	-0.2843	2.042	-0.24217
2.045	-0.1162	4.088	0.15565	2.045	-0.2828	2.045	-0.24442
2.048	-0.1124	4.094	0.15797	2.048	-0.2833	2.048	-0.24564
2.052	-0.1084	4.101	0.1579	2.052	-0.2853	2.052	-0.24629
2.055	-0.1081	4.108	0.1557	2.055	-0.2877	2.055	-0.24874
2.058	-0.1107	4.114	0.15491	2.058	-0.29	2.058	-0.25201
2.062	-0.1109	4.121	0.15503	2.062	-0.2936	2.062	-0.25584
2.065	-0.1102	4.128	0.15779	2.065	-0.2961	2.065	-0.25946
2.068	-0.1107	4.134	0.15801	2.068	-0.2962	2.068	-0.26117
2.072	-0.1129	4.141	0.16315	2.072	-0.2981	2.072	-0.26131
2.075	-0.1131	4.148	0.16698	2.075	-0.3008	2.075	-0.26188
2.078	-0.1108	4.154	0.16951	2.078	-0.3005	2.078	-0.26201
2.082	-0.1107	4.161	0.17305	2.082	-0.2999	2.082	-0.262
2.085	-0.1103	4.168	0.17763	2.085	-0.3005	2.085	-0.26414
2.088	-0.1121	4.174	0.17891	2.088	-0.3005	2.088	-0.26661
2.092	-0.1155	4.181	0.17954	2.092	-0.3017	2.092	-0.26822
2.095	-0.1188	4.188	0.17658	2.095	-0.3011	2.095	-0.27121
2.098	-0.1181	4.194	0.17911	2.098	-0.3015	2.098	-0.273
2.102	-0.1168	4.201	0.18038	2.102	-0.3026	2.102	-0.2733
2.105	-0.1185	4.208	0.18051	2.105	-0.3015	2.105	-0.27245
2.108	-0.1202	4.214	0.18255	2.108	-0.2991	2.108	-0.27081
2.112	-0.1202	4.221	0.18247	2.112	-0.2958	2.112	-0.26989
2.115	-0.1215	4.228	0.18368	2.115	-0.293	2.115	-0.27044
2.118	-0.1257	4.234	0.18172	2.118	-0.293	2.118	-0.27037
2.122	-0.1268	4.241	0.18359	2.122	-0.2933	2.122	-0.27253
2.125	-0.1263	4.248	0.18129	2.125	-0.2946	2.125	-0.27517
2.128	-0.1264	4.254	0.18377	2.128	-0.2931	2.128	-0.27229
2.132	-0.1264	4.261	0.18786	2.132	-0.2909	2.132	-0.2646
2.135	-0.125	4.268	0.18721	2.135	-0.2901	2.135	-0.25669
2.138	-0.1236	4.274	0.18979	2.138	-0.2898	2.138	-0.25077
2.142	-0.1241	4.281	0.18753	2.142	-0.2905	2.142	-0.24742
2.145	-0.1265	4.288	0.18896	2.145	-0.2923	2.145	-0.24472
2.148	-0.1268	4.294	0.19155	2.148	-0.293	2.148	-0.24163
2.152	-0.1277	4.301	0.19281	2.152	-0.2916	2.152	-0.23884
2.155	-0.1293	4.308	0.19659	2.155	-0.292	2.155	-0.24021
2.158	-0.128	4.314	0.19353	2.158	-0.292	2.158	-0.24098
2.162	-0.1278	4.321	0.19478	2.162	-0.2912	2.162	-0.23958
2.165	-0.1292	4.328	0.19736	2.165	-0.2918	2.165	-0.23626
2.168	-0.1277	4.334	0.19805	2.168	-0.2927	2.168	-0.23186
2.172	-0.1253	4.341	0.1964	2.172	-0.295	2.172	-0.23162
2.175	-0.1254	4.348	0.19375	2.175	-0.2986	2.175	-0.23573
2.178	-0.1252	4.354	0.19461	2.178	-0.2996	2.178	-0.23804
2.182	-0.1267	4.361	0.19764	2.182	-0.2993	2.182	-0.2406
2.185	-0.1286	4.368	0.19775	2.185	-0.2985	2.185	-0.2439
2.188	-0.1278	4.374	0.19515	2.188	-0.298	2.188	-0.24621
2.192	-0.1275	4.381	0.19239	2.192	-0.3024	2.192	-0.24809
2.195	-0.1275	4.388	0.19592	2.195	-0.3064	2.195	-0.24627
2.198	-0.1258	4.394	0.19823	2.198	-0.3097	2.198	-0.24117
2.202	-0.1239	4.401	0.20186	2.202	-0.3111	2.202	-0.23766
2.205	-0.1231	4.408	0.20402	2.205	-0.3099	2.205	-0.23579
2.208	-0.1238	4.414	0.2103	2.208	-0.3117	2.208	-0.23618
2.212	-0.1265	4.421	0.21347	2.212	-0.313	2.212	-0.23646
2.215	-0.1258	4.428	0.21162	2.215	-0.313	2.215	-0.23601
2.218	-0.1248	4.434	0.21117	2.218	-0.3109	2.218	-0.23846
2.222	-0.1278	4.441	0.20768	2.222	-0.3103	2.222	-0.23958
2.225	-0.1292	4.448	0.20637	2.225	-0.3095	2.225	-0.23885
2.228	-0.129	4.454	0.19786	2.228	-0.3079	2.228	-0.23871
2.232	-0.1294	4.461	0.19512	2.232	-0.3071	2.232	-0.23867
2.235	-0.1297	4.468	0.19678	2.235	-0.3044	2.235	-0.23983
2.238	-0.1304	4.474	0.19066	2.238	-0.3026	2.238	-0.24271
2.242	-0.1293	4.481	0.1903	2.242	-0.2997	2.242	-0.24731
2.245	-0.1277	4.488	0.18829	2.245	-0.2975	2.245	-0.25303
2.248	-0.1283	4.494	0.18832	2.248	-0.2974	2.248	-0.25442
2.252	-0.1307	4.501	0.1882	2.252	-0.2959	2.252	-0.25346
2.255	-0.1337	4.508	0.18628	2.255	-0.2953	2.255	-0.25363
2.258	-0.1363	4.514	0.18543	2.258	-0.2945	2.258	-0.2513
2.262	-0.137	4.521	0.18343	2.262	-0.2917	2.262	-0.24873
2.265	-0.1355	4.528	0.18373	2.265	-0.2912	2.265	-0.24793
2.268	-0.1333	4.534	0.18265	2.268	-0.2924	2.268	-0.24654
2.272	-0.1329	4.541	0.18087	2.272	-0.2928	2.272	-0.24579
2.275	-0.1323	4.548	0.1794	2.275	-0.292	2.275	-0.24571
2.278	-0.1339	4.554	0.17426	2.278	-0.29	2.278	-0.24625
2.282	-0.1381	4.561	0.17195	2.282	-0.2865	2.282	-0.24655
2.285	-0.1419	4.568	0.17198	2.285	-0.2856	2.285	-0.2467
2.288	-0.1436	4.574	0.17301	2.288	-0.2865	2.288	-0.24632
2.292	-0.1437	4.581	0.17144	2.292	-0.2855	2.292	-0.24685
2.295	-0.1453	4.588	0.17559	2.295	-0.2849	2.295	-0.24739
2.298	-0.1465	4.594	0.17572	2.298	-0.2849	2.298	-0.24658
2.301	-0.1488	4.601	0.17786	2.302	-0.2875	2.302	-0.24837
2.305	-0.1501	4.608	0.18226	2.305	-0.293	2.305	-0.24997
2.308	-0.1504	4.614	0.18167	2.308	-0.2957	2.308	-0.25048
2.311	-0.1514	4.621	0.18285	2.312	-0.2964	2.312	-0.25253
2.315	-0.154	4.627	0.18492	2.315	-0.3001	2.315	-0.25725
2.318	-0.1542	4.634	0.18448	2.318	-0.3045	2.318	-0.2601
2.321	-0.1519	4.641	0.18259	2.322	-0.308	2.322	-0.25854
2.325	-0.1508	4.647	0.17724	2.325	-0.3114	2.325	-0.25703
2.328	-0.1511	4.654	0.17978	2.328	-0.3154	2.328	-0.25313
2.331	-0.1501	4.661	0.18467	2.332	-0.3161	2.332	-0.25141
2.335	-0.1468	4.667	0.18348	2.335	-0.3155	2.335	-0.25297
2.338	-0.1442	4.674	0.18594	2.338	-0.318	2.338	-0.25345
2.341	-0.1433	4.681	0.18515	2.342	-0.3187	2.342	-0.2534
2.345	-0.1419	4.687	0.18349	2.345	-0.3159	2.345	-0.25397
2.348	-0.1419	4.694	0.18098	2.348	-0.3125	2.348	-0.25348
2.351	-0.1431	4.701	0.1734	2.352	-0.3098	2.352	-0.25411
2.355	-0.1428	4.707	0.16728	2.355	-0.3098	2.355	-0.25425
2.358	-0.1407	4.714	0.16552	2.358	-0.3109	2.358	-0.25184
2.361	-0.1388	4.721	0.16418	2.362	-0.3121	2.362	-0.25261
2.365	-0.1369	4.727	0.16817	2.365	-0.3128	2.365	-0.25733
2.368	-0.1356	4.734	0.17284	2.368	-0.311	2.368	-0.26076
2.371	-0.1364	4.741	0.17552	2.372	-0.311	2.372	-0.26269
2.375	-0.1361	4.747	0.18011	2.375	-0.3151	2.375	-0.26399
2.378	-0.1351	4.754	0.18659	2.378	-0.315	2.378	-0.26715
2.381	-0.1344	4.761	0.19115	2.382	-0.3124	2.382	-0.2705
2.385	-0.135	4.767	0.19808	2.385	-0.3119	2.385	-0.27352
2.388	-0.1353	4.774	0.19642	2.388	-0.313	2.388	-0.27472
2.391	-0.135	4.781	0.19765	2.392	-0.3139	2.392	-0.27305
2.395	-0.1337	4.787	0.19827	2.395	-0.3129	2.395	-0.27275
2.398	-0.1338	4.794	0.19135	2.398	-0.3096	2.398	-0.27236
2.401	-0.1368	4.801	0.18308	2.402	-0.3074	2.402	-0.27196
2.405	-0.139	4.807	0.17493	2.405	-0.3072	2.405	-0.26993
2.408	-0.1395	4.814	0.16687	2.408	-0.3068	2.408	-0.26889
2.411	-0.1412	4.821	0.16211	2.412	-0.307	2.412	-0.27228
2.415	-0.1445	4.827	0.16179	2.415	-0.3084	2.415	-0.27618
2.418	-0.1453	4.834	0.16058	2.418	-0.3083	2.418	-0.27622
2.421	-0.1445	4.841	0.15864	2.421	-0.3075	2.422	-0.27374
2.425	-0.1423	4.847	0.15536	2.425	-0.3097	2.425	-0.27108
2.428	-0.139	4.854	0.15119	2.428	-0.3134	2.428	-0.26916
2.431	-0.139	4.861	0.14702	2.431	-0.3159	2.432	-0.26841
2.435	-0.1417	4.867	0.14776	2.435	-0.3172	2.435	-0.26944
2.438	-0.1436	4.874	0.14774	2.438	-0.3163	2.438	-0.26959
2.441	-0.1426	4.881	0.14801	2.441	-0.3166	2.442	-0.26808
2.445	-0.1401	4.887	0.14923	2.445	-0.3165	2.445	-0.26504
2.448	-0.1397	4.894	0.15562	2.448	-0.3157	2.448	-0.2632
2.451	-0.1396	4.901	0.16364	2.451	-0.3166	2.452	-0.26244
2.455	-0.1402	4.907	0.16784	2.455	-0.3153	2.455	-0.26094
2.458	-0.1407	4.914	0.17128	2.458	-0.313	2.458	-0.26046
2.461	-0.1392	4.921	0.1747	2.461	-0.3113	2.461	-0.26159
2.465	-0.1408	4.927	0.17679	2.465	-0.3113	2.465	-0.26448
2.468	-0.1416	4.934	0.18382	2.468	-0.309	2.468	-0.26706
2.471	-0.1421	4.941	0.18721	2.471	-0.3058	2.471	-0.26948
2.475	-0.1436	4.947	0.19369	2.475	-0.3045	2.475	-0.26892
2.478	-0.1427	4.954	0.19494	2.478	-0.3048	2.478	-0.26767
2.481	-0.141	4.961	0.1997	2.481	-0.3057	2.481	-0.27031
2.485	-0.1384	4.967	0.20494	2.485	-0.3045	2.485	-0.27006
2.488	-0.1349	4.974	0.20713	2.488	-0.3034	2.488	-0.26773
2.491	-0.1327	4.981	0.20855	2.491	-0.3024	2.491	-0.265
2.495	-0.1319	4.987	0.20719	2.495	-0.3019	2.495	-0.26247
2.498	-0.1316	4.994	0.20814	2.498	-0.3008	2.498	-0.2613
2.501	-0.1317	5.001	0.20541	2.501	-0.3008	2.501	-0.25922
2.505	-0.1315	5.007	0.19962	2.505	-0.3001	2.505	-0.25626
2.508	-0.1318	5.014	0.19812	2.508	-0.2983	2.508	-0.25374
2.511	-0.132	5.021	0.19648	2.511	-0.2959	2.511	-0.24925
2.515	-0.1316	5.027	0.19628	2.515	-0.2932	2.515	-0.24687
2.518	-0.1328	5.034	0.1926	2.518	-0.293	2.518	-0.2478
2.521	-0.1339	5.041	0.19304	2.521	-0.2923	2.521	-0.24564
2.525	-0.1371	5.047	0.1938	2.525	-0.2919	2.525	-0.24393
2.528	-0.1415	5.054	0.18892	2.528	-0.2932	2.528	-0.2452
2.531	-0.1456	5.061	0.18791	2.531	-0.2942	2.531	-0.24738
2.535	-0.1475	5.067	0.18508	2.535	-0.2949	2.535	-0.24939
2.538	-0.1488	5.074	0.1817	2.538	-0.2948	2.538	-0.25
2.541	-0.1496	5.081	0.17639	2.541	-0.2949	2.541	-0.24954
2.545	-0.1486	5.087	0.17305	2.545	-0.2964	2.545	-0.25105
2.548	-0.1479	5.094	0.17684	2.548	-0.2984	2.548	-0.25358
2.551	-0.1478	5.101	0.17529	2.551	-0.3003	2.551	-0.25541
2.555	-0.1473	5.107	0.17503	2.555	-0.3034	2.555	-0.25725
2.558	-0.1472	5.114	0.17676	2.558	-0.3037	2.558	-0.2594
2.561	-0.1452	5.121	0.17723	2.561	-0.3035	2.561	-0.26249
2.565	-0.142	5.127	0.18021	2.565	-0.305	2.565	-0.26472
2.568	-0.1395	5.134	0.18004	2.568	-0.3049	2.568	-0.26719
2.571	-0.1367	5.141	0.17757	2.571	-0.3024	2.571	-0.27103
2.575	-0.1353	5.147	0.18098	2.575	-0.3004	2.575	-0.27413
2.578	-0.1353	5.154	0.17773	2.578	-0.3008	2.578	-0.27486
2.581	-0.1351	5.161	0.17767	2.581	-0.3014	2.581	-0.27306
2.585	-0.1362	5.167	0.17525	2.585	-0.3008	2.585	-0.27292
2.588	-0.137	5.174	0.17446	2.588	-0.3005	2.588	-0.27466
2.591	-0.1372	5.181	0.17694	2.591	-0.3013	2.591	-0.27539
2.595	-0.1374	5.187	0.17622	2.595	-0.3016	2.595	-0.27523
2.598	-0.1388	5.194	0.17777	2.598	-0.3019	2.598	-0.27642
2.601	-0.1406	5.201	0.18074	2.601	-0.3027	2.601	-0.27676
2.605	-0.1431	5.207	0.18439	2.605	-0.3017	2.605	-0.27856
2.608	-0.1456	5.214	0.19111	2.608	-0.3013	2.608	-0.28078
2.611	-0.1465	5.221	0.19633	2.611	-0.3014	2.611	-0.27946
2.615	-0.1466	5.227	0.19962	2.615	-0.3025	2.615	-0.28036
2.618	-0.1453	5.234	0.20606	2.618	-0.3032	2.618	-0.28036
2.621	-0.1438	5.241	0.20908	2.621	-0.3032	2.621	-0.27922
2.625	-0.1429	5.247	0.20363	2.625	-0.3023	2.625	-0.27954
2.628	-0.1429	5.254	0.20224	2.628	-0.302	2.628	-0.27907
2.631	-0.1442	5.261	0.19911	2.631	-0.3002	2.631	-0.27845
2.635	-0.1439	5.267	0.19926	2.635	-0.296	2.635	-0.27886
2.638	-0.1439	5.274	0.19954	2.638	-0.2942	2.638	-0.28126
2.641	-0.1438	5.281	0.19726	2.641	-0.2929	2.641	-0.28087
2.645	-0.1416	5.287	0.20105	2.645	-0.2935	2.645	-0.27879
2.648	-0.1411	5.294	0.20302	2.648	-0.2946	2.648	-0.27695
2.651	-0.1407	5.301	0.20051	2.651	-0.2937	2.651	-0.27575
2.655	-0.1411	5.307	0.20206	2.655	-0.2922	2.655	-0.27677
2.658	-0.1426	5.314	0.20339	2.658	-0.291	2.658	-0.2765
2.661	-0.1428	5.321	0.20432	2.661	-0.2911	2.661	-0.27743
2.665	-0.1444	5.327	0.20571	2.665	-0.2909	2.665	-0.27975
2.668	-0.1462	5.334	0.20276	2.668	-0.2912	2.668	-0.28088
2.671	-0.1468	5.341	0.2083	2.671	-0.2909	2.671	-0.28128
2.675	-0.1464	5.347	0.20943	2.675	-0.2928	2.675	-0.28009
2.678	-0.1476	5.354	0.2072	2.678	-0.2958	2.678	-0.27832
2.681	-0.1512	5.361	0.20433	2.681	-0.2964	2.681	-0.27668
2.685	-0.1529	5.367	0.19984	2.685	-0.2973	2.685	-0.27627
2.688	-0.1546	5.374	0.19495	2.688	-0.2973	2.688	-0.27516
2.691	-0.1562	5.381	0.18996	2.691	-0.2968	2.691	-0.27339
2.695	-0.1564	5.387	0.18714	2.695	-0.2977	2.695	-0.27322
2.698	-0.1545	5.394	0.18591	2.698	-0.3001	2.698	-0.27202
2.701	-0.1537	5.401	0.18288	2.701	-0.3029	2.701	-0.27171
2.705	-0.1547	5.407	0.18557	2.705	-0.3079	2.705	-0.27305
2.708	-0.1557	5.414	0.1887	2.708	-0.3134	2.708	-0.27432
2.711	-0.1572	5.421	0.18916	2.711	-0.3165	2.711	-0.27353
2.715	-0.1571	5.427	0.1899	2.715	-0.3193	2.715	-0.27225
2.718	-0.1567	5.434	0.18949	2.718	-0.3199	2.718	-0.27004
2.721	-0.1567	5.441	0.19087	2.721	-0.3219	2.721	-0.26719
2.725	-0.1551	5.447	0.19055	2.725	-0.3254	2.725	-0.26439
2.728	-0.1512	5.454	0.19199	2.728	-0.3264	2.728	-0.26207
2.731	-0.1474	5.461	0.19425	2.731	-0.3258	2.731	-0.26161
2.735	-0.146	5.467	0.19889	2.735	-0.3241	2.735	-0.26249
2.738	-0.1455	5.474	0.20149	2.738	-0.3229	2.738	-0.26177
2.741	-0.1449	5.481	0.20241	2.741	-0.3204	2.741	-0.26043
2.745	-0.1431	5.487	0.20164	2.745	-0.3159	2.745	-0.26081
2.748	-0.1406	5.494	0.20184	2.748	-0.3095	2.748	-0.2593
2.751	-0.1377	5.501	0.20564	2.751	-0.3054	2.751	-0.25912
2.755	-0.1375	5.507	0.20637	2.755	-0.3037	2.755	-0.26201
2.758	-0.1397	5.514	0.20508	2.758	-0.3009	2.758	-0.26457
2.761	-0.1426	5.521	0.20151	2.761	-0.2983	2.761	-0.26695
2.765	-0.1459	5.527	0.20065	2.765	-0.2949	2.765	-0.2717
2.768	-0.1487	5.534	0.20344	2.768	-0.2916	2.768	-0.27578
2.771	-0.1533	5.541	0.20091	2.771	-0.2916	2.771	-0.27987
2.775	-0.1561	5.547	0.1989	2.775	-0.292	2.775	-0.28156
2.778	-0.1581	5.554	0.1958	2.778	-0.2917	2.778	-0.28199
2.781	-0.1592	5.56	0.199	2.781	-0.2915	2.781	-0.28436
2.785	-0.162	5.567	0.20223	2.785	-0.2932	2.785	-0.286
2.788	-0.1676	5.574	0.20526	2.788	-0.2947	2.788	-0.28789
2.791	-0.1703	5.58	0.20541	2.791	-0.2937	2.791	-0.29028
2.795	-0.1697	5.587	0.20111	2.795	-0.2928	2.795	-0.29231
2.798	-0.1694	5.594	0.2054	2.798	-0.2916	2.798	-0.29195
2.801	-0.1698	5.6	0.20332	2.801	-0.2922	2.801	-0.29188
2.805	-0.1683	5.607	0.20001	2.805	-0.2937	2.805	-0.28933
2.808	-0.1699	5.614	0.1966	2.808	-0.2939	2.808	-0.28645
2.811	-0.1725	5.62	0.19626	2.811	-0.2947	2.811	-0.28533
2.815	-0.1712	5.627	0.19784	2.815	-0.2975	2.815	-0.28536
2.818	-0.1682	5.634	0.19749	2.818	-0.2993	2.818	-0.28523
2.821	-0.1675	5.64	0.19955	2.821	-0.299	2.821	-0.28391
2.825	-0.1685	5.647	0.20412	2.825	-0.2988	2.825	-0.28327
2.828	-0.1687	5.654	0.20546	2.828	-0.2997	2.828	-0.28115
2.831	-0.1679	5.66	0.20776	2.831	-0.301	2.831	-0.27968
2.835	-0.1657	5.667	0.20555	2.835	-0.3032	2.835	-0.27872
2.838	-0.1626	5.674	0.20608	2.838	-0.3054	2.838	-0.27789
2.841	-0.1597	5.68	0.20665	2.841	-0.3048	2.841	-0.27782
2.845	-0.1579	5.687	0.20613	2.845	-0.3039	2.845	-0.27952
2.848	-0.1561	5.694	0.20691	2.848	-0.3049	2.848	-0.28261
2.851	-0.1526	5.7	0.20509	2.851	-0.3061	2.851	-0.28495
2.855	-0.1505	5.707	0.20815	2.855	-0.3044	2.855	-0.28363
2.858	-0.1514	5.714	0.21273	2.858	-0.2999	2.858	-0.28175
2.861	-0.1526	5.72	0.21451	2.861	-0.2959	2.861	-0.28202
2.865	-0.1523	5.727	0.20996	2.865	-0.2956	2.865	-0.2827
2.868	-0.1515	5.734	0.21084	2.868	-0.2947	2.868	-0.28386
2.871	-0.1508	5.74	0.20865	2.871	-0.2915	2.871	-0.2843
2.875	-0.151	5.747	0.20623	2.875	-0.2888	2.875	-0.28373
2.878	-0.1519	5.754	0.20446	2.878	-0.287	2.878	-0.28444
2.881	-0.1534	5.76	0.20486	2.881	-0.2884	2.881	-0.28626
2.885	-0.155	5.767	0.20834	2.885	-0.2902	2.885	-0.28735
2.888	-0.1557	5.774	0.20953	2.888	-0.2916	2.888	-0.28808
2.891	-0.1555	5.78	0.20757	2.891	-0.2927	2.891	-0.28812
2.895	-0.1565	5.787	0.20927	2.895	-0.2924	2.895	-0.28829
2.898	-0.1568	5.794	0.20888	2.898	-0.2918	2.898	-0.29124
2.901	-0.1558	5.8	0.20413	2.901	-0.2934	2.901	-0.29431
2.905	-0.1579	5.807	0.20144	2.905	-0.2946	2.905	-0.29504
2.908	-0.1607	5.814	0.20111	2.908	-0.2941	2.908	-0.29518
2.911	-0.1629	5.82	0.20589	2.911	-0.2962	2.911	-0.29641
2.915	-0.1631	5.827	0.21337	2.915	-0.3002	2.915	-0.29663
2.918	-0.1621	5.834	0.21987	2.918	-0.3022	2.918	-0.29676
2.921	-0.1654	5.84	0.22432	2.921	-0.3015	2.921	-0.2984
2.925	-0.1719	5.847	0.22578	2.925	-0.3028	2.925	-0.29788
2.928	-0.1743	5.854	0.23014	2.928	-0.3043	2.928	-0.29746
2.931	-0.1739	5.86	0.23503	2.931	-0.304	2.931	-0.29752
2.935	-0.175	5.867	0.23248	2.935	-0.3033	2.935	-0.29569
2.938	-0.1766	5.874	0.23079	2.938	-0.3034	2.938	-0.29396
2.941	-0.1799	5.88	0.23331	2.941	-0.3037	2.941	-0.2931
2.945	-0.1839	5.887	0.23709	2.945	-0.3057	2.945	-0.29102
2.948	-0.1877	5.894	0.23498	2.948	-0.3085	2.948	-0.28996
2.951	-0.1934	5.9	0.22933	2.951	-0.3067	2.951	-0.28842
2.955	-0.1974	5.907	0.23232	2.955	-0.3035	2.955	-0.28675
2.958	-0.1984	5.914	0.22969	2.958	-0.302	2.958	-0.28726
2.961	-0.1993	5.92	0.22311	2.961	-0.3021	2.961	-0.28827
2.965	-0.1973	5.927	0.21511	2.965	-0.3024	2.965	-0.28926
2.968	-0.1931	5.934	0.21558	2.968	-0.3006	2.968	-0.28963
2.971	-0.1908	5.94	0.21537	2.971	-0.298	2.971	-0.28887
2.975	-0.191	5.947	0.21457	2.975	-0.2972	2.975	-0.28772
2.978	-0.1915	5.954	0.21748	2.978	-0.3	2.978	-0.28762
2.981	-0.1928	5.96	0.22569	2.981	-0.3009	2.981	-0.28707
2.985	-0.193	5.967	0.22708	2.985	-0.2967	2.985	-0.28768
2.988	-0.1928	5.974	0.2255	2.988	-0.2946	2.988	-0.29029
2.991	-0.1897	5.98	0.23036	2.991	-0.2953	2.991	-0.29167
2.995	-0.1851	5.987	0.23103	2.995	-0.2989	2.995	-0.29265
2.998	-0.1833	5.994	0.22678	2.998	-0.3018	2.998	-0.29319
3.001	-0.1817	6	0.21885	3.001	-0.3012	3.001	-0.2936
3.005	-0.1811	6.007	0.21961	3.005	-0.2989	3.005	-0.2921
3.008	-0.1814	6.014	0.21938	3.008	-0.2978	3.008	-0.28907
3.011	-0.1818	6.02	0.21548	3.011	-0.2989	3.011	-0.28873
3.015	-0.1828	6.027	0.21665	3.015	-0.2986	3.015	-0.29268
3.018	-0.1829	6.034	0.21574	3.018	-0.2966	3.018	-0.29634
3.021	-0.1785	6.04	0.21329	3.021	-0.2939	3.021	-0.2993
3.025	-0.1752	6.047	0.21346	3.025	-0.2944	3.025	-0.3038
3.028	-0.1722	6.054	0.2193	3.028	-0.2953	3.028	-0.30411
3.031	-0.1716	6.06	0.22	3.031	-0.2946	3.031	-0.30206
3.035	-0.1748	6.067	0.21693	3.035	-0.2934	3.035	-0.303
3.038	-0.1767	6.074	0.2149	3.038	-0.2914	3.038	-0.30464
3.041	-0.1794	6.08	0.22527	3.041	-0.2915	3.041	-0.30563
3.045	-0.182	6.087	0.23414	3.045	-0.2934	3.045	-0.30644
3.048	-0.1807	6.094	0.22992	3.048	-0.2941	3.048	-0.30936
3.051	-0.181	6.1	0.22647	3.051	-0.2941	3.051	-0.31332
3.055	-0.1852	6.107	0.23042	3.055	-0.2941	3.055	-0.31346
3.058	-0.1893	6.114	0.23102	3.058	-0.2956	3.058	-0.31316
3.061	-0.193	6.12	0.22507	3.061	-0.2959	3.061	-0.31397
3.065	-0.1975	6.127	0.21981	3.065	-0.2929	3.065	-0.31371
3.068	-0.1997	6.134	0.21706	3.068	-0.2927	3.068	-0.31155
3.071	-0.1967	6.14	0.21814	3.071	-0.2952	3.071	-0.31063
3.075	-0.1934	6.147	0.22003	3.075	-0.2974	3.075	-0.31184
3.078	-0.1933	6.154	0.22101	3.078	-0.2966	3.078	-0.31287
3.081	-0.1945	6.16	0.21949	3.081	-0.2935	3.081	-0.31214
3.085	-0.195	6.167	0.21939	3.085	-0.2912	3.085	-0.31253
3.088	-0.1975	6.174	0.22139	3.088	-0.2904	3.088	-0.31168
3.091	-0.1977	6.18	0.22255	3.091	-0.2919	3.091	-0.3105
3.095	-0.1958	6.187	0.22372	3.095	-0.2926	3.095	-0.31286
3.098	-0.1956	6.194	0.22521	3.098	-0.2922	3.098	-0.31532
3.101	-0.198	6.2	0.23324	3.101	-0.2924	3.101	-0.31368
3.105	-0.1991	6.207	0.23909	3.105	-0.2942	3.105	-0.31087
3.108	-0.1955	6.214	0.24424	3.108	-0.2955	3.108	-0.31311
3.111	-0.1955	6.22	0.24876	3.111	-0.2937	3.111	-0.31607
3.115	-0.2003	6.227	0.25111	3.115	-0.2922	3.115	-0.31754
3.118	-0.2041	6.234	0.24771	3.118	-0.2904	3.118	-0.31956
3.121	-0.2052	6.24	0.23869	3.121	-0.2901	3.121	-0.32183
3.125	-0.2054	6.247	0.23438	3.125	-0.2907	3.125	-0.32295
3.128	-0.204	6.254	0.23313	3.128	-0.2888	3.128	-0.32316
3.131	-0.2034	6.26	0.23132	3.131	-0.2893	3.131	-0.32246
3.135	-0.2037	6.267	0.23209	3.135	-0.2917	3.135	-0.31945
3.138	-0.2029	6.274	0.23826	3.138	-0.2938	3.138	-0.31675
3.141	-0.2019	6.28	0.24644	3.141	-0.2965	3.141	-0.31533
3.145	-0.201	6.287	0.24711	3.145	-0.2961	3.145	-0.31475
3.148	-0.2014	6.294	0.24348	3.148	-0.2928	3.148	-0.31545
3.151	-0.201	6.3	0.24194	3.151	-0.2912	3.151	-0.31487
3.155	-0.1998	6.307	0.23574	3.155	-0.2904	3.155	-0.31462
3.158	-0.199	6.314	0.23002	3.158	-0.2899	3.158	-0.31553
3.161	-0.1968	6.32	0.22405	3.161	-0.2901	3.161	-0.31473
3.165	-0.194	6.327	0.22791	3.165	-0.289	3.165	-0.31291
3.168	-0.194	6.334	0.23389	3.168	-0.2887	3.168	-0.31094
3.171	-0.1948	6.34	0.24076	3.171	-0.2898	3.171	-0.30872
3.175	-0.1946	6.347	0.24339	3.175	-0.2894	3.175	-0.30696
3.178	-0.1921	6.354	0.24502	3.178	-0.2895	3.178	-0.30554
3.181	-0.1911	6.36	0.24573	3.181	-0.2885	3.181	-0.30436
3.185	-0.1923	6.367	0.24384	3.185	-0.288	3.185	-0.30383
3.188	-0.1916	6.374	0.23892	3.188	-0.2896	3.188	-0.30145
3.191	-0.1902	6.38	0.23096	3.191	-0.2907	3.191	-0.29734
3.195	-0.1904	6.387	0.22621	3.195	-0.2921	3.195	-0.29381
3.198	-0.1883	6.394	0.22822	3.198	-0.2951	3.198	-0.29101
3.201	-0.1867	6.4	0.22957	3.201	-0.2973	3.201	-0.28723
3.205	-0.1881	6.407	0.22849	3.205	-0.299	3.205	-0.28423
3.208	-0.1885	6.414	0.22939	3.208	-0.3035	3.208	-0.28269
3.211	-0.1876	6.42	0.23163	3.211	-0.3055	3.211	-0.28268
3.215	-0.1879	6.427	0.23781	3.215	-0.3034	3.215	-0.28469
3.218	-0.1875	6.434	0.2395	3.218	-0.3022	3.218	-0.28424
3.221	-0.1863	6.44	0.24289	3.221	-0.302	3.221	-0.28236
3.225	-0.1854	6.447	0.23949	3.225	-0.3012	3.225	-0.28297
3.228	-0.1862	6.454	0.23792	3.228	-0.3002	3.228	-0.28424
3.231	-0.1862	6.46	0.23872	3.231	-0.2993	3.231	-0.28556
3.234	-0.1841	6.467	0.23234	3.235	-0.2952	3.235	-0.28665
3.238	-0.1851	6.474	0.22784	3.238	-0.2926	3.238	-0.28553
3.241	-0.1869	6.48	0.21621	3.241	-0.2924	3.241	-0.28498
3.244	-0.1859	6.487	0.2096	3.245	-0.2899	3.244	-0.28847
3.248	-0.186	6.493	0.20842	3.248	-0.2888	3.248	-0.29203
3.251	-0.1883	6.5	0.20459	3.251	-0.2897	3.251	-0.29386
3.254	-0.1909	6.507	0.20681	3.255	-0.2898	3.254	-0.29418
3.258	-0.1935	6.513	0.20921	3.258	-0.2908	3.258	-0.2923
3.261	-0.1948	6.52	0.21313	3.261	-0.2928	3.261	-0.29185
3.264	-0.1945	6.527	0.21751	3.265	-0.2951	3.264	-0.29272
3.268	-0.1937	6.533	0.21474	3.268	-0.2958	3.268	-0.29469
3.271	-0.1939	6.54	0.20854	3.271	-0.2949	3.271	-0.29583
3.274	-0.1966	6.547	0.20229	3.275	-0.2953	3.274	-0.29686
3.278	-0.1995	6.553	0.1979	3.278	-0.2946	3.278	-0.29863
3.281	-0.2021	6.56	0.19694	3.281	-0.2925	3.281	-0.2981
3.284	-0.2037	6.567	0.1948	3.285	-0.2918	3.284	-0.29501
3.288	-0.206	6.573	0.19436	3.288	-0.2915	3.288	-0.29227
3.291	-0.2109	6.58	0.19933	3.291	-0.2892	3.291	-0.28887
3.294	-0.2154	6.587	0.20195	3.295	-0.2878	3.294	-0.28642
3.298	-0.2188	6.593	0.20057	3.298	-0.2861	3.298	-0.28865
3.301	-0.2217	6.6	0.1993	3.301	-0.2812	3.301	-0.29274
3.304	-0.2252	6.607	0.19774	3.305	-0.2766	3.304	-0.2959
3.308	-0.2268	6.613	0.19765	3.308	-0.275	3.308	-0.29867
3.311	-0.2282	6.62	0.2012	3.311	-0.2754	3.311	-0.30081
3.314	-0.2306	6.627	0.20254	3.315	-0.2766	3.314	-0.30143
3.318	-0.2296	6.633	0.20339	3.318	-0.2775	3.318	-0.30217
3.321	-0.2282	6.64	0.20523	3.321	-0.2788	3.321	-0.304
3.324	-0.2284	6.647	0.20682	3.325	-0.2779	3.324	-0.30515
3.328	-0.2272	6.653	0.20785	3.328	-0.2759	3.328	-0.30573
3.331	-0.2241	6.66	0.2051	3.331	-0.2774	3.331	-0.30653
3.334	-0.2201	6.667	0.20392	3.335	-0.2793	3.334	-0.30615
3.338	-0.2175	6.673	0.20259	3.338	-0.2792	3.338	-0.30549
3.341	-0.2143	6.68	0.2082	3.341	-0.2802	3.341	-0.30507
3.344	-0.2106	6.687	0.21226	3.345	-0.2828	3.344	-0.30356
3.348	-0.2088	6.693	0.21928	3.348	-0.2836	3.348	-0.30174
3.351	-0.2086	6.7	0.22504	3.351	-0.283	3.351	-0.30044
3.354	-0.2101	6.707	0.23181	3.354	-0.282	3.354	-0.30103
3.358	-0.2132	6.713	0.23372	3.358	-0.2814	3.358	-0.30294
3.361	-0.2148	6.72	0.23128	3.361	-0.2809	3.361	-0.30351
3.364	-0.213	6.727	0.22924	3.364	-0.2803	3.364	-0.30294
3.368	-0.2105	6.733	0.22367	3.368	-0.2809	3.368	-0.30429
3.371	-0.2101	6.74	0.22174	3.371	-0.28	3.371	-0.30446
3.374	-0.2099	6.747	0.21875	3.374	-0.2774	3.374	-0.30378
3.378	-0.2078	6.753	0.2181	3.378	-0.2756	3.378	-0.3054
3.381	-0.2079	6.76	0.21592	3.381	-0.2741	3.381	-0.30659
3.384	-0.2108	6.767	0.21672	3.384	-0.2721	3.384	-0.30618
3.388	-0.2118	6.773	0.21183	3.388	-0.2706	3.388	-0.30434
3.391	-0.2112	6.78	0.21004	3.391	-0.2694	3.391	-0.30165
3.394	-0.2104	6.787	0.2131	3.394	-0.2706	3.394	-0.2982
3.398	-0.2075	6.793	0.21335	3.398	-0.272	3.398	-0.29622
3.401	-0.2056	6.8	0.21565	3.401	-0.2715	3.401	-0.29475
3.404	-0.2065	6.807	0.21376	3.404	-0.2735	3.404	-0.29427
3.408	-0.2074	6.813	0.2186	3.408	-0.2744	3.408	-0.29502
3.411	-0.207	6.82	0.22274	3.411	-0.2744	3.411	-0.2958
3.414	-0.2071	6.827	0.22	3.414	-0.2742	3.414	-0.29771
3.418	-0.2083	6.833	0.22063	3.418	-0.2728	3.418	-0.29923
3.421	-0.2088	6.84	0.21927	3.421	-0.2727	3.421	-0.30099
3.424	-0.2079	6.847	0.21446	3.424	-0.273	3.424	-0.3032
3.428	-0.2054	6.853	0.21774	3.428	-0.273	3.428	-0.30602
3.431	-0.2046	6.86	0.21472	3.431	-0.2732	3.431	-0.31035
3.434	-0.2051	6.867	0.217	3.434	-0.2722	3.434	-0.31324
3.438	-0.2044	6.873	0.21622	3.438	-0.272	3.438	-0.3137
3.441	-0.2024	6.88	0.21741	3.441	-0.2732	3.441	-0.31183
3.444	-0.2006	6.887	0.22317	3.444	-0.2738	3.444	-0.30892
3.448	-0.1994	6.893	0.22287	3.448	-0.2737	3.448	-0.30786
3.451	-0.1995	6.9	0.22738	3.451	-0.2732	3.451	-0.30451
3.454	-0.201	6.907	0.23325	3.454	-0.2719	3.454	-0.29918
3.458	-0.2013	6.913	0.23597	3.458	-0.2711	3.458	-0.29549
3.461	-0.1992	6.92	0.23812	3.461	-0.2739	3.461	-0.2924
3.464	-0.1987	6.927	0.2408	3.464	-0.277	3.464	-0.28921
3.468	-0.1991	6.933	0.23678	3.468	-0.2767	3.468	-0.28741
3.471	-0.1968	6.94	0.23526	3.471	-0.277	3.471	-0.2862
3.474	-0.1945	6.947	0.23084	3.474	-0.2779	3.474	-0.28636
3.478	-0.1948	6.953	0.23306	3.478	-0.2793	3.478	-0.2868
3.481	-0.1976	6.96	0.23483	3.481	-0.2803	3.481	-0.28654
3.484	-0.1973	6.967	0.23321	3.484	-0.2807	3.484	-0.28821
3.488	-0.1961	6.973	0.23252	3.488	-0.2839	3.488	-0.29074
3.491	-0.1944	6.98	0.23354	3.491	-0.2869	3.491	-0.29218
3.494	-0.1936	6.987	0.23122	3.494	-0.2889	3.494	-0.29466
3.498	-0.1946	6.993	0.23499	3.498	-0.2931	3.498	-0.29756
3.501	-0.1941	7	0.22992	3.501	-0.2961	3.501	-0.29843
3.504	-0.1956	7.007	0.22987	3.504	-0.2959	3.504	-0.2962
3.508	-0.2008	7.013	0.23411	3.508	-0.2948	3.508	-0.29354
3.511	-0.2065	7.02	0.23538	3.511	-0.296	3.511	-0.29165
3.514	-0.2094	7.027	0.23202	3.514	-0.2997	3.514	-0.28956
3.518	-0.2102	7.033	0.22491	3.518	-0.3027	3.518	-0.2877
3.521	-0.21	7.04	0.22293	3.521	-0.3042	3.521	-0.28497
3.524	-0.2103	7.047	0.22249	3.524	-0.3039	3.524	-0.2836
3.528	-0.2129	7.053	0.2205	3.528	-0.3026	3.528	-0.2825
3.531	-0.2158	7.06	0.21735	3.531	-0.3011	3.531	-0.28016
3.534	-0.2171	7.067	0.21819	3.534	-0.2979	3.534	-0.27815
3.538	-0.2165	7.073	0.22023	3.538	-0.2948	3.538	-0.2764
3.541	-0.2184	7.08	0.21862	3.541	-0.2943	3.541	-0.27599
3.544	-0.2218	7.087	0.2172	3.544	-0.2912	3.544	-0.27607
3.548	-0.2232	7.093	0.21274	3.548	-0.2883	3.548	-0.27672
3.551	-0.2242	7.1	0.21393	3.551	-0.2873	3.551	-0.27927
3.554	-0.2235	7.107	0.21465	3.554	-0.2835	3.554	-0.28108
3.558	-0.225	7.113	0.20786	3.558	-0.2787	3.558	-0.28309
3.561	-0.2282	7.12	0.20694	3.561	-0.277	3.561	-0.28736
3.564	-0.2316	7.127	0.20834	3.564	-0.2772	3.564	-0.2902
3.568	-0.2355	7.133	0.209	3.568	-0.2783	3.568	-0.29042
3.571	-0.2355	7.14	0.20955	3.571	-0.2787	3.571	-0.29114
3.574	-0.2336	7.147	0.21356	3.574	-0.2786	3.574	-0.29268
3.578	-0.2329	7.153	0.22302	3.578	-0.2796	3.578	-0.29464
3.581	-0.2339	7.16	0.225	3.581	-0.2787	3.581	-0.29707
3.584	-0.2311	7.167	0.23011	3.584	-0.2794	3.584	-0.29986
3.588	-0.2257	7.173	0.23363	3.588	-0.2825	3.588	-0.30106
3.591	-0.2208	7.18	0.23706	3.591	-0.2858	3.591	-0.30055
3.594	-0.2179	7.187	0.23434	3.594	-0.2907	3.594	-0.30078
3.598	-0.2188	7.193	0.23014	3.598	-0.2958	3.598	-0.29895
3.601	-0.2183	7.2	0.22498	3.601	-0.2985	3.601	-0.29679
3.604	-0.2161	7.207	0.22105	3.604	-0.2957	3.604	-0.2957
3.608	-0.2148	7.213	0.22101	3.608	-0.2934	3.608	-0.29449
3.611	-0.2151	7.22	0.21717	3.611	-0.294	3.611	-0.29362
3.614	-0.2183	7.227	0.21968	3.614	-0.2953	3.614	-0.29349
3.618	-0.2224	7.233	0.21972	3.618	-0.2991	3.618	-0.29515
3.621	-0.2253	7.24	0.2229	3.621	-0.3024	3.621	-0.29664
3.624	-0.227	7.247	0.22641	3.624	-0.3053	3.624	-0.2981
3.628	-0.2292	7.253	0.22908	3.628	-0.308	3.628	-0.29964
3.631	-0.2332	7.26	0.23162	3.631	-0.3091	3.631	-0.29889
3.634	-0.2365	7.267	0.2292	3.634	-0.3089	3.634	-0.29664
3.638	-0.2388	7.273	0.22604	3.638	-0.3083	3.638	-0.29501
3.641	-0.2425	7.28	0.22544	3.641	-0.3097	3.641	-0.29675
3.644	-0.2438	7.287	0.22147	3.644	-0.3131	3.644	-0.29842
3.648	-0.2435	7.293	0.21901	3.648	-0.314	3.648	-0.2985
3.651	-0.2434	7.3	0.2195	3.651	-0.3109	3.651	-0.30115
3.654	-0.2426	7.307	0.21572	3.654	-0.307	3.654	-0.30168
3.658	-0.2435	7.313	0.21295	3.658	-0.306	3.658	-0.29957
3.661	-0.2449	7.32	0.21574	3.661	-0.3045	3.661	-0.29717
3.664	-0.2457	7.327	0.21872	3.664	-0.2985	3.664	-0.29578
3.668	-0.2465	7.333	0.21887	3.668	-0.294	3.668	-0.29487
3.671	-0.2465	7.34	0.21705	3.671	-0.2919	3.671	-0.29384
3.674	-0.2456	7.347	0.21889	3.674	-0.2903	3.674	-0.29678
3.678	-0.2443	7.353	0.22351	3.678	-0.2912	3.678	-0.30033
3.681	-0.2421	7.36	0.22713	3.681	-0.2914	3.681	-0.30106
3.684	-0.2407	7.367	0.22482	3.684	-0.2907	3.684	-0.30137
3.688	-0.2417	7.373	0.22565	3.688	-0.29	3.688	-0.30149
3.691	-0.2432	7.38	0.22304	3.691	-0.2916	3.691	-0.30135
3.694	-0.2442	7.387	0.21797	3.694	-0.2943	3.694	-0.3026
3.698	-0.2432	7.393	0.20819	3.698	-0.2946	3.698	-0.30497
3.701	-0.2398	7.4	0.20203	3.701	-0.2952	3.701	-0.30914
3.704	-0.237	7.407	0.20067	3.704	-0.2957	3.704	-0.31187
3.708	-0.2366	7.413	0.19357	3.708	-0.2969	3.708	-0.31325
3.711	-0.2358	7.42	0.18707	3.711	-0.2982	3.711	-0.3161
3.714	-0.2357	7.426	0.1901	3.714	-0.2984	3.714	-0.3175
3.718	-0.2389	7.433	0.18545	3.718	-0.2981	3.718	-0.31699
3.721	-0.24	7.44	0.18445	3.721	-0.2949	3.721	-0.31786
3.724	-0.2396	7.446	0.18255	3.724	-0.2921	3.724	-0.31799
3.728	-0.2382	7.453	0.18916	3.728	-0.2906	3.728	-0.32028
3.731	-0.2372	7.46	0.19368	3.731	-0.2888	3.731	-0.32463
3.734	-0.2375	7.466	0.19153	3.734	-0.2878	3.734	-0.32765
3.738	-0.2373	7.473	0.1899	3.738	-0.2888	3.738	-0.32657
3.741	-0.2372	7.48	0.18913	3.741	-0.2899	3.741	-0.32388
3.744	-0.2377	7.486	0.19031	3.744	-0.2922	3.744	-0.32182
3.748	-0.2384	7.493	0.18328	3.748	-0.2936	3.748	-0.31847
3.751	-0.2392	7.5	0.18507	3.751	-0.2935	3.751	-0.31609
3.754	-0.2386	7.506	0.18545	3.754	-0.2924	3.754	-0.31402
3.758	-0.2391	7.513	0.18507	3.758	-0.292	3.758	-0.31294
3.761	-0.2396	7.52	0.1857	3.761	-0.296	3.761	-0.31252
3.764	-0.2375	7.526	0.19291	3.764	-0.2993	3.764	-0.31301
3.768	-0.2356	7.533	0.19783	3.768	-0.3026	3.768	-0.31403
3.771	-0.2359	7.54	0.19616	3.771	-0.3047	3.771	-0.3121
3.774	-0.2362	7.546	0.19907	3.774	-0.3072	3.774	-0.30791
3.778	-0.2361	7.553	0.20119	3.778	-0.3104	3.778	-0.30623
3.781	-0.2357	7.56	0.19996	3.781	-0.3093	3.781	-0.30866
3.784	-0.2338	7.566	0.19272	3.784	-0.3084	3.784	-0.31276
3.788	-0.2308	7.573	0.1902	3.788	-0.3114	3.788	-0.31711
3.791	-0.2294	7.58	0.17915	3.791	-0.3154	3.791	-0.31954
3.794	-0.2312	7.586	0.17107	3.794	-0.3192	3.794	-0.32
3.798	-0.2315	7.593	0.16693	3.798	-0.322	3.798	-0.32061
3.801	-0.2314	7.6	0.16818	3.801	-0.3237	3.801	-0.32114
3.804	-0.2322	7.606	0.16888	3.804	-0.3242	3.804	-0.32016
3.808	-0.2336	7.613	0.17044	3.808	-0.3249	3.808	-0.31682
3.811	-0.2347	7.62	0.17582	3.811	-0.3256	3.811	-0.3139
3.814	-0.236	7.626	0.18032	3.814	-0.3258	3.814	-0.31122
3.818	-0.2366	7.633	0.18359	3.818	-0.3273	3.818	-0.30773
3.821	-0.2364	7.64	0.18271	3.821	-0.3311	3.821	-0.30501
3.824	-0.2376	7.646	0.18367	3.824	-0.336	3.824	-0.30132
3.828	-0.242	7.653	0.18366	3.828	-0.3382	3.828	-0.29815
3.831	-0.2443	7.66	0.17629	3.831	-0.3384	3.831	-0.29429
3.834	-0.2452	7.666	0.177	3.834	-0.3396	3.834	-0.29315
3.838	-0.2467	7.673	0.17221	3.838	-0.3405	3.838	-0.29449
3.841	-0.2475	7.68	0.17529	3.841	-0.3409	3.841	-0.29389
3.844	-0.2476	7.686	0.1763	3.844	-0.3407	3.844	-0.29245
3.848	-0.247	7.693	0.17781	3.848	-0.3407	3.848	-0.29071
3.851	-0.2454	7.7	0.18355	3.851	-0.3411	3.851	-0.28953
3.854	-0.2439	7.706	0.1772	3.854	-0.3394	3.854	-0.2906
3.858	-0.2425	7.713	0.17686	3.858	-0.3369	3.858	-0.29225
3.861	-0.2435	7.72	0.17872	3.861	-0.3349	3.861	-0.29238
3.864	-0.2463	7.726	0.17847	3.864	-0.3308	3.864	-0.29022
3.868	-0.2459	7.733	0.18281	3.868	-0.3285	3.868	-0.28784
3.871	-0.2421	7.74	0.18082	3.871	-0.3269	3.871	-0.287
3.874	-0.2405	7.746	0.18168	3.874	-0.3247	3.874	-0.28571
3.878	-0.2392	7.753	0.18066	3.878	-0.3251	3.878	-0.2835
3.881	-0.2384	7.76	0.17466	3.881	-0.327	3.881	-0.28167
3.884	-0.2369	7.766	0.17728	3.884	-0.3303	3.884	-0.27996
3.888	-0.2345	7.773	0.17473	3.888	-0.3329	3.888	-0.27914
3.891	-0.233	7.78	0.16919	3.891	-0.3325	3.891	-0.27873
3.894	-0.2317	7.786	0.17375	3.894	-0.332	3.894	-0.27753
3.898	-0.2324	7.793	0.1734	3.898	-0.3339	3.898	-0.27675
3.901	-0.2326	7.8	0.17622	3.901	-0.3356	3.901	-0.27724
3.904	-0.2295	7.806	0.17286	3.904	-0.3362	3.904	-0.27735
3.908	-0.2257	7.813	0.16875	3.908	-0.3365	3.908	-0.2776
3.911	-0.224	7.82	0.1692	3.911	-0.3366	3.911	-0.27961
3.914	-0.2243	7.826	0.17053	3.914	-0.3342	3.914	-0.28163
3.918	-0.2266	7.833	0.16982	3.918	-0.3323	3.918	-0.28132
3.921	-0.2271	7.84	0.16941	3.921	-0.3307	3.921	-0.28167
3.924	-0.2261	7.846	0.17378	3.924	-0.3262	3.924	-0.28292
3.928	-0.227	7.853	0.17744	3.928	-0.3201	3.928	-0.28614
3.931	-0.2298	7.86	0.18215	3.931	-0.3172	3.931	-0.28844
3.934	-0.2327	7.866	0.18292	3.934	-0.3166	3.934	-0.28758
3.938	-0.2335	7.873	0.18446	3.938	-0.318	3.938	-0.28693
3.941	-0.231	7.88	0.18074	3.941	-0.3197	3.941	-0.28768
3.944	-0.2285	7.886	0.17736	3.944	-0.3187	3.944	-0.28977
3.948	-0.2294	7.893	0.17352	3.948	-0.3162	3.948	-0.29279
3.951	-0.2317	7.9	0.16628	3.951	-0.313	3.951	-0.29218
3.954	-0.2335	7.906	0.16095	3.954	-0.3107	3.954	-0.29007
3.958	-0.2313	7.913	0.16116	3.958	-0.309	3.958	-0.2889
3.961	-0.2285	7.92	0.1649	3.961	-0.3086	3.961	-0.2893
3.964	-0.2293	7.926	0.16932	3.964	-0.3095	3.964	-0.2893
3.968	-0.2306	7.933	0.17163	3.968	-0.3125	3.968	-0.28894
3.971	-0.2312	7.94	0.17427	3.971	-0.3128	3.971	-0.29048
3.974	-0.232	7.946	0.17012	3.974	-0.3125	3.974	-0.29326
3.978	-0.232	7.953	0.1686	3.978	-0.3122	3.978	-0.29573
3.981	-0.2325	7.96	0.16352	3.981	-0.3114	3.981	-0.29538
3.984	-0.2344	7.966	0.16129	3.984	-0.3108	3.984	-0.29255
3.988	-0.2353	7.973	0.16151	3.988	-0.3113	3.988	-0.28951
3.991	-0.2331	7.98	0.16374	3.991	-0.311	3.991	-0.28644
3.994	-0.2296	7.986	0.16377	3.994	-0.3097	3.994	-0.28814
3.998	-0.2278	7.993	0.16538	3.998	-0.3076	3.998	-0.29033
4.001	-0.2276	8	0.1647	4.001	-0.3074	4.001	-0.28994
4.004	-0.227	8.006	0.16254	4.004	-0.308	4.004	-0.29087
4.008	-0.2265	8.013	0.16021	4.008	-0.3084	4.008	-0.29184
4.011	-0.2235	8.02	0.15824	4.011	-0.3083	4.011	-0.29103
4.014	-0.2207	8.026	0.1602	4.014	-0.3069	4.014	-0.2933
4.018	-0.2177	8.033	0.15691	4.018	-0.3073	4.017	-0.29936
4.021	-0.2153	8.04	0.15723	4.021	-0.3069	4.021	-0.30622
4.024	-0.2133	8.046	0.16141	4.024	-0.305	4.024	-0.31232
4.028	-0.2133	8.053	0.1642	4.028	-0.3047	4.027	-0.31485
4.031	-0.214	8.06	0.16167	4.031	-0.3085	4.031	-0.32029
4.034	-0.2143	8.066	0.16065	4.034	-0.3127	4.034	-0.32469
4.038	-0.2152	8.073	0.15673	4.038	-0.3144	4.037	-0.32519
4.041	-0.2175	8.08	0.15614	4.041	-0.3171	4.041	-0.32658
4.044	-0.2156	8.086	0.15421	4.044	-0.3182	4.044	-0.32899
4.048	-0.2135	8.093	0.15116	4.048	-0.3185	4.047	-0.33097
4.051	-0.2134	8.1	0.14704	4.051	-0.3189	4.051	-0.33126
4.054	-0.2138	8.106	0.14346	4.054	-0.3179	4.054	-0.32943
4.058	-0.2141	8.113	0.1468	4.058	-0.3149	4.057	-0.3266
4.061	-0.2139	8.12	0.14933	4.061	-0.3121	4.061	-0.32274
4.064	-0.2165	8.126	0.15124	4.064	-0.3108	4.064	-0.31859
4.068	-0.2188	8.133	0.15071	4.068	-0.3088	4.067	-0.31719
4.071	-0.2181	8.14	0.15568	4.071	-0.3065	4.071	-0.31636
4.074	-0.2164	8.146	0.16284	4.074	-0.306	4.074	-0.31511
4.078	-0.2157	8.153	0.16643	4.078	-0.3073	4.077	-0.31444
4.081	-0.2169	8.16	0.1641	4.081	-0.3108	4.081	-0.31366
4.084	-0.2202	8.166	0.16322	4.084	-0.3113	4.084	-0.31071
4.088	-0.2235	8.173	0.16154	4.088	-0.3105	4.087	-0.30909
4.091	-0.2238	8.18	0.16346	4.091	-0.3108	4.091	-0.30996
4.094	-0.2236	8.186	0.16182	4.094	-0.3113	4.094	-0.31034
4.098	-0.224	8.193	0.16664	4.098	-0.3107	4.097	-0.31137
4.101	-0.2252	8.2	0.17054	4.101	-0.3104	4.101	-0.31325
4.104	-0.2245	8.206	0.17271	4.104	-0.3113	4.104	-0.31562
4.108	-0.2196	8.213	0.17375	4.108	-0.3143	4.107	-0.31792
4.111	-0.2171	8.22	0.16808	4.111	-0.3153	4.111	-0.32093
4.114	-0.2164	8.226	0.17003	4.114	-0.3122	4.114	-0.32185
4.118	-0.2133	8.233	0.16352	4.118	-0.308	4.117	-0.32146
4.121	-0.2105	8.24	0.1609	4.121	-0.3058	4.121	-0.32288
4.124	-0.2074	8.246	0.1645	4.124	-0.3031	4.124	-0.32681
4.128	-0.2032	8.253	0.16345	4.128	-0.3027	4.127	-0.33111
4.131	-0.197	8.26	0.16601	4.131	-0.3026	4.131	-0.3324
4.134	-0.1942	8.266	0.16459	4.134	-0.3005	4.134	-0.33273
4.138	-0.1951	8.273	0.16368	4.138	-0.2988	4.137	-0.3324
4.141	-0.1944	8.28	0.16831	4.141	-0.3008	4.141	-0.33198
4.144	-0.1934	8.286	0.16469	4.144	-0.3021	4.144	-0.33214
4.148	-0.1966	8.293	0.16617	4.148	-0.2995	4.147	-0.3323
4.151	-0.2004	8.3	0.16211	4.151	-0.2964	4.151	-0.33228
4.154	-0.2024	8.306	0.16227	4.154	-0.2971	4.154	-0.3305
4.157	-0.203	8.313	0.1615	4.158	-0.3	4.157	-0.32917
4.161	-0.2027	8.32	0.15512	4.161	-0.3003	4.161	-0.32922
4.164	-0.2043	8.326	0.1494	4.164	-0.2983	4.164	-0.32889
4.167	-0.2046	8.333	0.14559	4.168	-0.2975	4.167	-0.32813
4.171	-0.2057	8.339	0.14529	4.171	-0.2963	4.171	-0.3286
4.174	-0.206	8.346	0.14259	4.174	-0.2963	4.174	-0.32989
4.177	-0.2057	8.353	0.13879	4.178	-0.2987	4.177	-0.33096
4.181	-0.2046	8.359	0.14187	4.181	-0.3002	4.181	-0.33082
4.184	-0.2034	8.366	0.14673	4.184	-0.3004	4.184	-0.33043
4.187	-0.2023	8.373	0.15113	4.188	-0.2995	4.187	-0.32942
4.191	-0.199	8.379	0.15458	4.191	-0.2999	4.191	-0.32828
4.194	-0.1961	8.386	0.16217	4.194	-0.3029	4.194	-0.33062
4.197	-0.1963	8.393	0.1694	4.198	-0.3049	4.197	-0.33272
4.201	-0.1969	8.399	0.16898	4.201	-0.3061	4.201	-0.33218
4.204	-0.1993	8.406	0.16619	4.204	-0.3084	4.204	-0.33084
4.207	-0.2001	8.413	0.16523	4.208	-0.3113	4.207	-0.331
4.211	-0.2009	8.419	0.16248	4.211	-0.3148	4.211	-0.32828
4.214	-0.2037	8.426	0.15542	4.214	-0.316	4.214	-0.32477
4.217	-0.2051	8.433	0.15631	4.218	-0.3136	4.217	-0.32248
4.221	-0.2036	8.439	0.15585	4.221	-0.3128	4.221	-0.31933
4.224	-0.2047	8.446	0.16386	4.224	-0.3118	4.224	-0.31617
4.227	-0.2057	8.453	0.1654	4.228	-0.3127	4.227	-0.31439
4.231	-0.2067	8.459	0.17052	4.231	-0.3156	4.231	-0.31329
4.234	-0.2077	8.466	0.17246	4.234	-0.3165	4.234	-0.31136
4.237	-0.2074	8.473	0.1692	4.238	-0.3166	4.237	-0.30899
4.241	-0.2063	8.479	0.17115	4.241	-0.3181	4.241	-0.30866
4.244	-0.2053	8.486	0.16994	4.244	-0.3178	4.244	-0.30866
4.247	-0.2029	8.493	0.17184	4.248	-0.3159	4.247	-0.30743
4.251	-0.2024	8.499	0.1687	4.251	-0.3142	4.251	-0.30667
4.254	-0.2006	8.506	0.17311	4.254	-0.316	4.254	-0.30704
4.257	-0.1976	8.513	0.17889	4.258	-0.3199	4.257	-0.30716
4.261	-0.1964	8.519	0.17913	4.261	-0.3214	4.261	-0.30728
4.264	-0.1975	8.526	0.18032	4.264	-0.3208	4.264	-0.30897
4.267	-0.1952	8.533	0.17402	4.268	-0.3202	4.267	-0.30967
4.271	-0.1931	8.539	0.16865	4.271	-0.3191	4.271	-0.30985
4.274	-0.1933	8.546	0.16387	4.274	-0.3159	4.274	-0.31064
4.277	-0.1947	8.553	0.15565	4.277	-0.3123	4.277	-0.309
4.281	-0.1954	8.559	0.15772	4.281	-0.3115	4.281	-0.30827
4.284	-0.1947	8.566	0.15635	4.284	-0.3108	4.284	-0.30795
4.287	-0.1951	8.573	0.15841	4.287	-0.3079	4.287	-0.30942
4.291	-0.1957	8.579	0.16004	4.291	-0.3078	4.291	-0.31027
4.294	-0.1958	8.586	0.16397	4.294	-0.3074	4.294	-0.31204
4.297	-0.1989	8.593	0.16075	4.297	-0.3052	4.297	-0.3136
4.301	-0.2012	8.599	0.15961	4.301	-0.3021	4.301	-0.31544
4.304	-0.2013	8.606	0.15734	4.304	-0.2999	4.304	-0.31738
4.307	-0.2017	8.613	0.15933	4.307	-0.3008	4.307	-0.31868
4.311	-0.2022	8.619	0.16216	4.311	-0.3011	4.311	-0.32166
4.314	-0.2025	8.626	0.16157	4.314	-0.3005	4.314	-0.3223
4.317	-0.2005	8.633	0.15887	4.317	-0.3008	4.317	-0.32249
4.321	-0.1986	8.639	0.16177	4.321	-0.3014	4.321	-0.32567
4.324	-0.1964	8.646	0.16702	4.324	-0.3008	4.324	-0.32881
4.327	-0.1969	8.653	0.16473	4.327	-0.3004	4.327	-0.32983
4.331	-0.1995	8.659	0.16237	4.331	-0.3	4.331	-0.32925
4.334	-0.2007	8.666	0.16768	4.334	-0.2988	4.334	-0.32813
4.337	-0.2014	8.673	0.16749	4.337	-0.2961	4.337	-0.32919
4.341	-0.2019	8.679	0.16579	4.341	-0.2962	4.341	-0.33117
4.344	-0.1996	8.686	0.16557	4.344	-0.2984	4.344	-0.33234
4.347	-0.1966	8.693	0.16977	4.347	-0.2991	4.347	-0.33273
4.351	-0.1933	8.699	0.17052	4.351	-0.297	4.351	-0.33225
4.354	-0.1931	8.706	0.16657	4.354	-0.2964	4.354	-0.33123
4.357	-0.1955	8.713	0.16632	4.357	-0.2974	4.357	-0.33328
4.361	-0.1977	8.719	0.16846	4.361	-0.297	4.361	-0.33354
4.364	-0.1976	8.726	0.16752	4.364	-0.2973	4.364	-0.33059
4.367	-0.2003	8.733	0.1646	4.367	-0.2974	4.367	-0.32909
4.371	-0.1998	8.739	0.16333	4.371	-0.2975	4.371	-0.32785
4.374	-0.1949	8.746	0.16353	4.374	-0.299	4.374	-0.32658
4.377	-0.1946	8.753	0.16427	4.377	-0.2984	4.377	-0.32227
4.381	-0.1964	8.759	0.1664	4.381	-0.2968	4.381	-0.31707
4.384	-0.1979	8.766	0.16801	4.384	-0.2942	4.384	-0.31409
4.387	-0.1998	8.773	0.17106	4.387	-0.293	4.387	-0.31357
4.391	-0.2026	8.779	0.17122	4.391	-0.2911	4.391	-0.31436
4.394	-0.2049	8.786	0.17084	4.394	-0.2903	4.394	-0.31289
4.397	-0.2048	8.793	0.16967	4.397	-0.2894	4.397	-0.31057
4.401	-0.204	8.799	0.16579	4.401	-0.2888	4.401	-0.30965
4.404	-0.2016	8.806	0.17002	4.404	-0.2897	4.404	-0.31047
4.407	-0.1983	8.813	0.16616	4.407	-0.2894	4.407	-0.31288
4.411	-0.1968	8.819	0.16366	4.411	-0.286	4.411	-0.31383
4.414	-0.1968	8.826	0.1584	4.414	-0.282	4.414	-0.31465
4.417	-0.1951	8.833	0.15943	4.417	-0.2811	4.417	-0.31792
4.421	-0.1922	8.839	0.15514	4.421	-0.2798	4.421	-0.32074
4.424	-0.1906	8.846	0.15113	4.424	-0.2802	4.424	-0.32123
4.427	-0.1899	8.853	0.14537	4.427	-0.2821	4.427	-0.32039
4.431	-0.1906	8.859	0.14403	4.431	-0.2825	4.431	-0.31937
4.434	-0.1921	8.866	0.14378	4.434	-0.2821	4.434	-0.31919
4.437	-0.1914	8.873	0.14136	4.437	-0.2841	4.437	-0.31921
4.441	-0.1908	8.879	0.1386	4.441	-0.2851	4.441	-0.3188
4.444	-0.1938	8.886	0.13882	4.444	-0.2842	4.444	-0.31828
4.447	-0.1967	8.893	0.1453	4.447	-0.2835	4.447	-0.31591
4.451	-0.1977	8.899	0.14828	4.451	-0.2845	4.451	-0.31329
4.454	-0.1999	8.906	0.14879	4.454	-0.2859	4.454	-0.31322
4.457	-0.2012	8.913	0.15004	4.457	-0.2859	4.457	-0.31388
4.461	-0.201	8.919	0.15539	4.461	-0.2874	4.461	-0.31475
4.464	-0.2003	8.926	0.15982	4.464	-0.2916	4.464	-0.31585
4.467	-0.202	8.933	0.15968	4.467	-0.2947	4.467	-0.31635
4.471	-0.2002	8.939	0.15274	4.471	-0.2935	4.471	-0.31541
4.474	-0.1979	8.946	0.1468	4.474	-0.295	4.474	-0.31465
4.477	-0.1962	8.953	0.14312	4.477	-0.297	4.477	-0.31531
4.481	-0.1955	8.959	0.13314	4.481	-0.3004	4.481	-0.31545
4.484	-0.1951	8.966	0.1297	4.484	-0.3041	4.484	-0.31278
4.487	-0.1945	8.973	0.1226	4.487	-0.3058	4.487	-0.3116
4.491	-0.1938	8.979	0.124	4.491	-0.3079	4.491	-0.31151
4.494	-0.1925	8.986	0.12576	4.494	-0.3111	4.494	-0.31133
4.497	-0.1922	8.993	0.12658	4.497	-0.3148	4.497	-0.30966
4.501	-0.1937	8.999	0.13352	4.501	-0.3167	4.501	-0.30648
4.504	-0.1956	9.006	0.13534	4.504	-0.3149	4.504	-0.30394
4.507	-0.1965	9.013	0.13879	4.507	-0.3138	4.507	-0.30253
4.511	-0.1988	9.019	0.14127	4.511	-0.3147	4.511	-0.30295
4.514	-0.1972	9.026	0.14517	4.514	-0.316	4.514	-0.30155
4.517	-0.196	9.033	0.15026	4.517	-0.3154	4.517	-0.2959
4.521	-0.1959	9.039	0.15107	4.521	-0.313	4.521	-0.29062
4.524	-0.1959	9.046	0.14983	4.524	-0.3115	4.524	-0.28892
4.527	-0.1953	9.053	0.14922	4.527	-0.3109	4.527	-0.28676
4.531	-0.1955	9.059	0.14428	4.531	-0.3116	4.531	-0.28518
4.534	-0.1969	9.066	0.13422	4.534	-0.3134	4.534	-0.28326
4.537	-0.1986	9.073	0.13008	4.537	-0.314	4.537	-0.2815
4.541	-0.1984	9.079	0.12772	4.541	-0.3135	4.541	-0.28117
4.544	-0.1965	9.086	0.12493	4.544	-0.3139	4.544	-0.28233
4.547	-0.194	9.093	0.12349	4.547	-0.3133	4.547	-0.28385
4.551	-0.1914	9.099	0.13063	4.551	-0.3152	4.551	-0.28366
4.554	-0.1911	9.106	0.13554	4.554	-0.3167	4.554	-0.28226
4.557	-0.1915	9.113	0.14025	4.557	-0.3179	4.557	-0.28411
4.561	-0.1931	9.119	0.13947	4.561	-0.3195	4.561	-0.28755
4.564	-0.1937	9.126	0.138	4.564	-0.3222	4.564	-0.29055
4.567	-0.1919	9.133	0.1364	4.567	-0.3231	4.567	-0.29433
4.571	-0.1888	9.139	0.13586	4.571	-0.3225	4.571	-0.29902
4.574	-0.1871	9.146	0.13574	4.574	-0.3225	4.574	-0.30308
4.577	-0.1849	9.153	0.13321	4.577	-0.3263	4.577	-0.30636
4.581	-0.1836	9.159	0.13293	4.581	-0.3267	4.581	-0.30718
4.584	-0.1819	9.166	0.14271	4.584	-0.3271	4.584	-0.30721
4.587	-0.184	9.173	0.14684	4.587	-0.3298	4.587	-0.30858
4.591	-0.1862	9.179	0.15445	4.591	-0.3285	4.591	-0.31137
4.594	-0.1869	9.186	0.15601	4.594	-0.327	4.594	-0.31507
4.597	-0.1867	9.193	0.16165	4.597	-0.3284	4.597	-0.31622
4.601	-0.1883	9.199	0.16151	4.601	-0.3302	4.601	-0.31662
4.604	-0.1891	9.206	0.15714	4.604	-0.3307	4.604	-0.31579
4.607	-0.1908	9.213	0.15445	4.607	-0.3311	4.607	-0.31655
4.611	-0.1974	9.219	0.14926	4.611	-0.3312	4.611	-0.31668
4.614	-0.2035	9.226	0.1411	4.614	-0.3299	4.614	-0.31524
4.617	-0.2069	9.233	0.1363	4.617	-0.3253	4.617	-0.31539
4.621	-0.2086	9.239	0.13342	4.621	-0.3214	4.621	-0.31517
4.624	-0.2105	9.246	0.13507	4.624	-0.3197	4.624	-0.31482
4.627	-0.2145	9.253	0.13324	4.627	-0.3196	4.627	-0.31364
4.631	-0.2169	9.259	0.1377	4.631	-0.3198	4.631	-0.31167
4.634	-0.2198	9.266	0.14299	4.634	-0.3185	4.634	-0.31119
4.637	-0.2231	9.272	0.14882	4.637	-0.3146	4.637	-0.31051
4.641	-0.2257	9.279	0.15524	4.641	-0.3112	4.641	-0.30965
4.644	-0.2283	9.286	0.15352	4.644	-0.3101	4.644	-0.31086
4.647	-0.2256	9.292	0.15816	4.647	-0.3093	4.647	-0.31184
4.651	-0.2212	9.299	0.15425	4.651	-0.3084	4.651	-0.3114
4.654	-0.2166	9.306	0.14989	4.654	-0.3088	4.654	-0.30907
4.657	-0.216	9.312	0.13893	4.657	-0.3121	4.657	-0.30575
4.661	-0.2155	9.319	0.1341	4.661	-0.3154	4.661	-0.30376
4.664	-0.213	9.326	0.13037	4.664	-0.3177	4.664	-0.30142
4.667	-0.2089	9.332	0.12895	4.667	-0.3178	4.667	-0.2985
4.671	-0.2044	9.339	0.12691	4.671	-0.3175	4.671	-0.29573
4.674	-0.2019	9.346	0.13194	4.674	-0.3177	4.674	-0.29448
4.677	-0.1973	9.352	0.13907	4.677	-0.3191	4.677	-0.29372
4.681	-0.1936	9.359	0.14315	4.681	-0.3193	4.681	-0.29257
4.684	-0.1909	9.366	0.14632	4.684	-0.3209	4.684	-0.29039
4.687	-0.1882	9.372	0.1452	4.687	-0.3204	4.687	-0.2872
4.691	-0.1865	9.379	0.14586	4.691	-0.321	4.691	-0.28512
4.694	-0.1874	9.386	0.13833	4.694	-0.3226	4.694	-0.28431
4.697	-0.1892	9.392	0.14189	4.697	-0.3216	4.697	-0.28756
4.701	-0.1865	9.399	0.13735	4.701	-0.319	4.701	-0.2908
4.704	-0.1843	9.406	0.13351	4.704	-0.3172	4.704	-0.29325
4.707	-0.1868	9.412	0.12647	4.707	-0.3194	4.707	-0.29591
4.711	-0.1871	9.419	0.11981	4.711	-0.3227	4.711	-0.29804
4.714	-0.1866	9.426	0.11679	4.714	-0.3264	4.714	-0.29979
4.717	-0.1868	9.432	0.11059	4.717	-0.3269	4.717	-0.29959
4.721	-0.1875	9.439	0.10354	4.721	-0.3266	4.721	-0.29888
4.724	-0.1881	9.446	0.10045	4.724	-0.3267	4.724	-0.29858
4.727	-0.188	9.452	0.10088	4.727	-0.3273	4.727	-0.30273
4.731	-0.188	9.459	0.10309	4.731	-0.3275	4.731	-0.30885
4.734	-0.1885	9.466	0.11031	4.734	-0.327	4.734	-0.30998
4.737	-0.1881	9.472	0.11317	4.737	-0.3282	4.737	-0.31059
4.741	-0.1895	9.479	0.11441	4.741	-0.3327	4.741	-0.31092
4.744	-0.1927	9.486	0.11618	4.744	-0.3355	4.744	-0.30914
4.747	-0.1942	9.492	0.12027	4.747	-0.3365	4.747	-0.30814
4.751	-0.1942	9.499	0.11947	4.751	-0.3376	4.751	-0.30904
4.754	-0.1945	9.506	0.11627	4.754	-0.3372	4.754	-0.31045
4.757	-0.1964	9.512	0.11462	4.757	-0.3374	4.757	-0.31203
4.761	-0.197	9.519	0.11766	4.761	-0.3408	4.761	-0.31646
4.764	-0.1972	9.526	0.11969	4.764	-0.3426	4.764	-0.32198
4.767	-0.1967	9.532	0.11903	4.767	-0.3441	4.767	-0.3243
4.771	-0.1982	9.539	0.12468	4.771	-0.3468	4.771	-0.32527
4.774	-0.1992	9.546	0.12746	4.774	-0.348	4.774	-0.32723
4.777	-0.2009	9.552	0.13164	4.777	-0.347	4.777	-0.32825
4.781	-0.2006	9.559	0.14141	4.781	-0.3449	4.781	-0.33186
4.784	-0.1964	9.566	0.14712	4.784	-0.3438	4.784	-0.33496
4.787	-0.1927	9.572	0.1489	4.787	-0.3439	4.787	-0.33657
4.791	-0.1924	9.579	0.15323	4.791	-0.3415	4.791	-0.33744
4.794	-0.1925	9.586	0.15839	4.794	-0.3383	4.794	-0.33794
4.797	-0.1913	9.592	0.1622	4.797	-0.3364	4.797	-0.34014
4.801	-0.1896	9.599	0.17017	4.801	-0.3349	4.801	-0.34101
4.804	-0.1921	9.606	0.17312	4.804	-0.3326	4.804	-0.34006
4.807	-0.1946	9.612	0.17664	4.807	-0.3323	4.807	-0.3375
4.811	-0.1965	9.619	0.18355	4.811	-0.3313	4.811	-0.33447
4.814	-0.1974	9.626	0.18978	4.814	-0.3274	4.814	-0.332
4.817	-0.1957	9.632	0.1957	4.817	-0.3258	4.817	-0.332
4.821	-0.1959	9.639	0.19213	4.821	-0.3272	4.821	-0.33011
4.824	-0.1969	9.646	0.18928	4.824	-0.3277	4.824	-0.32888
4.827	-0.1985	9.652	0.18871	4.827	-0.3267	4.827	-0.32748
4.831	-0.1995	9.659	0.18531	4.831	-0.3272	4.831	-0.3254
4.834	-0.1985	9.666	0.1825	4.834	-0.3277	4.834	-0.3245
4.837	-0.1987	9.672	0.17746	4.837	-0.3311	4.837	-0.32328
4.841	-0.1983	9.679	0.17334	4.841	-0.3353	4.841	-0.31986
4.844	-0.1966	9.686	0.1711	4.844	-0.3361	4.844	-0.31594
4.847	-0.1922	9.692	0.17215	4.847	-0.336	4.847	-0.31543
4.851	-0.1869	9.699	0.17246	4.851	-0.3396	4.851	-0.31443
4.854	-0.1849	9.706	0.17037	4.854	-0.3439	4.854	-0.31211
4.857	-0.1868	9.712	0.16653	4.857	-0.3483	4.857	-0.30898
4.861	-0.1863	9.719	0.1614	4.861	-0.3509	4.861	-0.30749
4.864	-0.1859	9.726	0.16258	4.864	-0.3507	4.864	-0.30464
4.867	-0.1889	9.732	0.15682	4.867	-0.3515	4.867	-0.30301
4.871	-0.194	9.739	0.14922	4.871	-0.3528	4.871	-0.30174
4.874	-0.1976	9.746	0.15543	4.874	-0.3548	4.874	-0.29794
4.877	-0.2008	9.752	0.15418	4.877	-0.3571	4.877	-0.29414
4.881	-0.2043	9.759	0.1543	4.881	-0.3588	4.881	-0.29133
4.884	-0.2076	9.766	0.15473	4.884	-0.3623	4.884	-0.2899
4.887	-0.2109	9.772	0.15397	4.887	-0.3639	4.887	-0.28947
4.891	-0.2159	9.779	0.15413	4.891	-0.3641	4.891	-0.28829
4.894	-0.2189	9.786	0.15006	4.894	-0.3642	4.894	-0.28964
4.897	-0.2184	9.792	0.14811	4.897	-0.3638	4.897	-0.29214
4.901	-0.221	9.799	0.14603	4.901	-0.3619	4.901	-0.29343
4.904	-0.2229	9.806	0.14848	4.904	-0.3624	4.904	-0.29525
4.907	-0.224	9.812	0.15534	4.907	-0.3607	4.907	-0.29835
4.911	-0.2246	9.819	0.15581	4.911	-0.3599	4.911	-0.29918
4.914	-0.2243	9.826	0.15553	4.914	-0.359	4.914	-0.3028
4.917	-0.223	9.832	0.15366	4.917	-0.3575	4.917	-0.3095
4.921	-0.2213	9.839	0.16009	4.921	-0.3563	4.921	-0.31157
4.924	-0.2202	9.846	0.16025	4.924	-0.3543	4.924	-0.31246
4.927	-0.2169	9.852	0.15745	4.927	-0.3499	4.927	-0.31411
4.931	-0.2137	9.859	0.15484	4.931	-0.3489	4.931	-0.31479
4.934	-0.2119	9.866	0.15601	4.934	-0.3493	4.934	-0.3119
4.937	-0.211	9.872	0.15689	4.937	-0.3471	4.937	-0.30996
4.941	-0.2104	9.879	0.15699	4.941	-0.3462	4.941	-0.30854
4.944	-0.2093	9.886	0.15085	4.944	-0.3485	4.944	-0.30576
4.947	-0.2054	9.892	0.14491	4.947	-0.3514	4.947	-0.30434
4.951	-0.2028	9.899	0.1418	4.951	-0.3524	4.95	-0.30488
4.954	-0.2021	9.906	0.14545	4.954	-0.355	4.954	-0.30338
4.957	-0.1998	9.912	0.1428	4.957	-0.3578	4.957	-0.2989
4.961	-0.1994	9.919	0.13639	4.961	-0.3594	4.96	-0.2972
4.964	-0.1988	9.926	0.13662	4.964	-0.3594	4.964	-0.29727
4.967	-0.1989	9.932	0.13534	4.967	-0.3602	4.967	-0.29728
4.971	-0.1985	9.939	0.13328	4.971	-0.361	4.97	-0.29599
4.974	-0.1949	9.946	0.13449	4.974	-0.3599	4.974	-0.29649
4.977	-0.1897	9.952	0.13917	4.977	-0.358	4.977	-0.29961
4.981	-0.1894	9.959	0.14004	4.981	-0.3581	4.98	-0.30319
4.984	-0.1878	9.966	0.14121	4.984	-0.3558	4.984	-0.3061
4.987	-0.1886	9.972	0.14234	4.987	-0.3531	4.987	-0.30905
4.991	-0.1888	9.979	0.14404	4.991	-0.3512	4.99	-0.30909
4.994	-0.1855	9.986	0.14488	4.994	-0.3477	4.994	-0.30997
4.997	-0.1823	9.992	0.14961	4.997	-0.3455	4.997	-0.31432
5.001	-0.1793	9.999	0.15647	5.001	-0.3454	5	-0.31641
5.004	-0.175	10.006	0.16082	5.004	-0.3461	5.004	-0.31917
5.007	-0.1733	10.012	0.16765	5.007	-0.3468	5.007	-0.32133
5.011	-0.1724	10.019	0.16991	5.011	-0.3467	5.01	-0.32261
5.014	-0.1729	10.026	0.16963	5.014	-0.3478	5.014	-0.32486
5.017	-0.1754	10.032	0.16722	5.017	-0.3499	5.017	-0.32983
5.021	-0.1768	10.039	0.16538	5.021	-0.35	5.02	-0.32871
5.024	-0.1766	10.046	0.16296	5.024	-0.352	5.024	-0.32857
5.027	-0.1759	10.052	0.16394	5.027	-0.3556	5.027	-0.33023
5.031	-0.1742	10.059	0.16047	5.031	-0.3566	5.03	-0.3298
5.034	-0.1753	10.066	0.15989	5.034	-0.3572	5.034	-0.33026
5.037	-0.1794	10.072	0.15958	5.037	-0.3576	5.037	-0.33003
5.041	-0.182	10.079	0.1593	5.041	-0.3563	5.04	-0.32913
5.044	-0.1837	10.086	0.16363	5.044	-0.3546	5.044	-0.32878
5.047	-0.1838	10.092	0.16096	5.047	-0.3531	5.047	-0.32727
5.051	-0.1823	10.099	0.16277	5.051	-0.3536	5.05	-0.32594
5.054	-0.182	10.106	0.16486	5.054	-0.3536	5.054	-0.32731
5.057	-0.1823	10.112	0.16912	5.057	-0.354	5.057	-0.32484
5.061	-0.1818	10.119	0.16491	5.061	-0.3568	5.06	-0.32335
5.064	-0.1829	10.126	0.1661	5.064	-0.3585	5.064	-0.32183
5.067	-0.1834	10.132	0.16363	5.067	-0.3616	5.067	-0.32083
5.071	-0.1833	10.139	0.16799	5.071	-0.3647	5.07	-0.31837
5.074	-0.1845	10.146	0.16273	5.074	-0.3653	5.074	-0.31605
5.077	-0.1815	10.152	0.16239	5.077	-0.3671	5.077	-0.31484
5.081	-0.1761	10.159	0.16499	5.081	-0.3648	5.08	-0.31467
5.084	-0.1736	10.166	0.16329	5.084	-0.3646	5.084	-0.315
5.087	-0.1742	10.172	0.16083	5.087	-0.3646	5.087	-0.31463
5.09	-0.1757	10.179	0.1552	5.091	-0.3621	5.09	-0.31455
5.094	-0.1787	10.186	0.15837	5.094	-0.3645	5.094	-0.31268
5.097	-0.1799	10.192	0.15812	5.097	-0.3638	5.097	-0.31286
5.1	-0.1802	10.199	0.15461	5.101	-0.3618	5.1	-0.31144
5.104	-0.1819	10.205	0.15267	5.104	-0.3621	5.104	-0.30996
5.107	-0.1808	10.212	0.1546	5.107	-0.3591	5.107	-0.30944
5.11	-0.1804	10.219	0.15958	5.111	-0.353	5.11	-0.30682
5.114	-0.1827	10.225	0.1591	5.114	-0.3515	5.114	-0.30608
5.117	-0.1815	10.232	0.15739	5.117	-0.3514	5.117	-0.30685
5.12	-0.1822	10.239	0.15743	5.121	-0.3534	5.12	-0.30869
5.124	-0.186	10.245	0.15198	5.124	-0.3565	5.124	-0.30832
5.127	-0.1882	10.252	0.15203	5.127	-0.3579	5.127	-0.30485
5.13	-0.1933	10.259	0.15234	5.131	-0.359	5.13	-0.30092
5.134	-0.1996	10.265	0.1559	5.134	-0.3586	5.134	-0.30007
5.137	-0.203	10.272	0.16076	5.137	-0.3588	5.137	-0.29949
5.14	-0.2056	10.279	0.16141	5.141	-0.3575	5.14	-0.29679
5.144	-0.2091	10.285	0.16336	5.144	-0.3566	5.144	-0.29614
5.147	-0.2099	10.292	0.16524	5.147	-0.3579	5.147	-0.29328
5.15	-0.2133	10.299	0.16486	5.151	-0.3599	5.15	-0.29224
5.154	-0.2173	10.305	0.16168	5.154	-0.3586	5.154	-0.2932
5.157	-0.2174	10.312	0.16127	5.157	-0.3562	5.157	-0.29391
5.16	-0.2201	10.319	0.16249	5.161	-0.3554	5.16	-0.29298
5.164	-0.2195	10.325	0.16314	5.164	-0.3565	5.164	-0.29223
5.167	-0.2166	10.332	0.16243	5.167	-0.355	5.167	-0.29387
5.17	-0.2163	10.339	0.16111	5.171	-0.3531	5.17	-0.29574
5.174	-0.215	10.345	0.15967	5.174	-0.3508	5.174	-0.29704
5.177	-0.212	10.352	0.16043	5.177	-0.3509	5.177	-0.29705
5.18	-0.2118	10.359	0.16581	5.181	-0.3509	5.18	-0.29658
5.184	-0.2124	10.365	0.16931	5.184	-0.3494	5.184	-0.29854
5.187	-0.213	10.372	0.16936	5.187	-0.3502	5.187	-0.30092
5.19	-0.2124	10.379	0.16948	5.191	-0.3482	5.19	-0.30282
5.194	-0.211	10.385	0.17625	5.194	-0.3463	5.194	-0.30371
5.197	-0.2085	10.392	0.17514	5.197	-0.3492	5.197	-0.3043
5.2	-0.2066	10.399	0.17192	5.201	-0.3504	5.2	-0.30295
5.204	-0.2077	10.405	0.16408	5.204	-0.3491	5.204	-0.30144
5.207	-0.2127	10.412	0.16419	5.207	-0.3463	5.207	-0.30008
5.21	-0.2145	10.419	0.16259	5.21	-0.3445	5.21	-0.30009
5.214	-0.214	10.425	0.16233	5.214	-0.3422	5.214	-0.30405
5.217	-0.2145	10.432	0.15727	5.217	-0.3418	5.217	-0.30817
5.22	-0.2159	10.439	0.15814	5.22	-0.3426	5.22	-0.30934
5.224	-0.2147	10.445	0.16084	5.224	-0.3431	5.224	-0.30964
5.227	-0.2154	10.452	0.16094	5.227	-0.3414	5.227	-0.30855
5.23	-0.2169	10.459	0.15801	5.23	-0.3376	5.23	-0.30956
5.234	-0.2138	10.465	0.15914	5.234	-0.3375	5.234	-0.31178
5.237	-0.2146	10.472	0.15818	5.237	-0.3385	5.237	-0.31359
5.24	-0.2153	10.479	0.15696	5.24	-0.338	5.24	-0.31057
5.244	-0.2153	10.485	0.16106	5.244	-0.3365	5.244	-0.31117
5.247	-0.2148	10.492	0.1644	5.247	-0.338	5.247	-0.31442
5.25	-0.2123	10.499	0.1673	5.25	-0.3401	5.25	-0.31455
5.254	-0.2111	10.505	0.17252	5.254	-0.3429	5.254	-0.31249
5.257	-0.2129	10.512	0.17298	5.257	-0.3473	5.257	-0.3084
5.26	-0.2091	10.519	0.17263	5.26	-0.3497	5.26	-0.30284
5.264	-0.205	10.525	0.17021	5.264	-0.3501	5.264	-0.30085
5.267	-0.2016	10.532	0.17067	5.267	-0.3522	5.267	-0.2997
5.27	-0.1989	10.539	0.16951	5.27	-0.3589	5.27	-0.29667
5.274	-0.1999	10.545	0.1718	5.274	-0.3611	5.274	-0.29395
5.277	-0.202	10.552	0.16673	5.277	-0.3626	5.277	-0.29144
5.28	-0.199	10.559	0.16916	5.28	-0.3644	5.28	-0.28853
5.284	-0.1986	10.565	0.167	5.284	-0.365	5.284	-0.28588
5.287	-0.1982	10.572	0.17409	5.287	-0.3633	5.287	-0.28341
5.29	-0.1963	10.579	0.17261	5.29	-0.3619	5.29	-0.28377
5.294	-0.1971	10.585	0.17117	5.294	-0.3612	5.294	-0.2864
5.297	-0.1962	10.592	0.17308	5.297	-0.3605	5.297	-0.29065
5.3	-0.196	10.599	0.17559	5.3	-0.361	5.3	-0.29251
5.304	-0.1971	10.605	0.17595	5.304	-0.3614	5.304	-0.29368
5.307	-0.1978	10.612	0.16842	5.307	-0.3626	5.307	-0.29328
5.31	-0.1992	10.619	0.16546	5.31	-0.3619	5.31	-0.29336
5.314	-0.1972	10.625	0.16283	5.314	-0.3634	5.314	-0.29465
5.317	-0.1978	10.632	0.15885	5.317	-0.3668	5.317	-0.29735
5.32	-0.2005	10.639	0.16006	5.32	-0.3692	5.32	-0.30143
5.324	-0.203	10.645	0.16067	5.324	-0.3691	5.324	-0.30892
5.327	-0.2037	10.652	0.15825	5.327	-0.3709	5.327	-0.31191
5.33	-0.2062	10.659	0.16427	5.33	-0.3722	5.33	-0.3124
5.334	-0.2076	10.665	0.16929	5.334	-0.3737	5.334	-0.31264
5.337	-0.2104	10.672	0.17287	5.337	-0.3725	5.337	-0.31221
5.34	-0.2139	10.679	0.17229	5.34	-0.3699	5.34	-0.31252
5.344	-0.215	10.685	0.17143	5.344	-0.367	5.344	-0.31522
5.347	-0.2151	10.692	0.16956	5.347	-0.3664	5.347	-0.31652
5.35	-0.2151	10.699	0.16994	5.35	-0.3626	5.35	-0.32047
5.354	-0.2166	10.705	0.16374	5.354	-0.361	5.354	-0.32369
5.357	-0.2168	10.712	0.16148	5.357	-0.3585	5.357	-0.32662
5.36	-0.2172	10.719	0.15541	5.36	-0.3538	5.36	-0.32567
5.364	-0.2162	10.725	0.14804	5.364	-0.3503	5.364	-0.32372
5.367	-0.2189	10.732	0.14517	5.367	-0.3497	5.367	-0.32345
5.37	-0.2205	10.739	0.14366	5.37	-0.3479	5.37	-0.32389
5.374	-0.2207	10.745	0.1455	5.374	-0.3471	5.374	-0.32397
5.377	-0.2206	10.752	0.14826	5.377	-0.3467	5.377	-0.32347
5.38	-0.2197	10.759	0.15512	5.38	-0.3466	5.38	-0.32359
5.384	-0.2168	10.765	0.16448	5.384	-0.3494	5.384	-0.32047
5.387	-0.2184	10.772	0.17082	5.387	-0.3486	5.387	-0.31791
5.39	-0.2231	10.779	0.17216	5.39	-0.3488	5.39	-0.3159
5.394	-0.2265	10.785	0.17198	5.394	-0.3478	5.394	-0.31492
5.397	-0.2285	10.792	0.17094	5.397	-0.3493	5.397	-0.31298
5.4	-0.2281	10.799	0.17614	5.4	-0.3508	5.4	-0.31279
5.404	-0.2275	10.805	0.16933	5.404	-0.3526	5.404	-0.31347
5.407	-0.2259	10.812	0.17321	5.407	-0.3556	5.407	-0.31131
5.41	-0.2227	10.819	0.17506	5.41	-0.3571	5.41	-0.30902
5.414	-0.2218	10.825	0.17456	5.414	-0.3564	5.414	-0.30585
5.417	-0.2207	10.832	0.17329	5.417	-0.3562	5.417	-0.30418
5.42	-0.2198	10.839	0.17086	5.42	-0.3568	5.42	-0.30302
5.424	-0.2198	10.845	0.16857	5.424	-0.3573	5.424	-0.3043
5.427	-0.2183	10.852	0.17282	5.427	-0.3598	5.427	-0.30528
5.43	-0.2145	10.859	0.17296	5.43	-0.3622	5.43	-0.30548
5.434	-0.2116	10.865	0.16792	5.434	-0.363	5.434	-0.30496
5.437	-0.2082	10.872	0.17019	5.437	-0.3657	5.437	-0.30526
5.44	-0.2059	10.879	0.17053	5.44	-0.3679	5.44	-0.30625
5.444	-0.2079	10.885	0.16835	5.444	-0.3691	5.444	-0.30636
5.447	-0.2065	10.892	0.1686	5.447	-0.3701	5.447	-0.30684
5.45	-0.2045	10.899	0.16901	5.45	-0.3685	5.45	-0.30567
5.454	-0.201	10.905	0.17041	5.454	-0.3679	5.454	-0.30558
5.457	-0.1991	10.912	0.17528	5.457	-0.3713	5.457	-0.30771
5.46	-0.1966	10.919	0.18002	5.46	-0.3741	5.46	-0.30648
5.464	-0.1957	10.925	0.18903	5.464	-0.3769	5.464	-0.3066
5.467	-0.1949	10.932	0.19211	5.467	-0.3769	5.467	-0.3079
5.47	-0.1956	10.939	0.19482	5.47	-0.3783	5.47	-0.30945
5.474	-0.1978	10.945	0.19383	5.474	-0.3822	5.474	-0.30915
5.477	-0.2002	10.952	0.18952	5.477	-0.3832	5.477	-0.30979
5.48	-0.2014	10.959	0.18709	5.48	-0.3839	5.48	-0.30808
5.484	-0.2029	10.965	0.18054	5.484	-0.3847	5.484	-0.30949
5.487	-0.204	10.972	0.16934	5.487	-0.3847	5.487	-0.31155
5.49	-0.206	10.979	0.16543	5.49	-0.3858	5.49	-0.31364
5.494	-0.2086	10.985	0.16196	5.494	-0.3892	5.494	-0.31564
5.497	-0.2107	10.992	0.15971	5.497	-0.3914	5.497	-0.31748
5.5	-0.2132	10.999	0.15941	5.5	-0.3928	5.5	-0.31914
5.504	-0.2156	11.005	0.15605	5.504	-0.3926	5.504	-0.32263
5.507	-0.2178	11.012	0.15183	5.507	-0.3941	5.507	-0.32364
5.51	-0.2196	11.019	0.15142	5.51	-0.3943	5.51	-0.32322
5.514	-0.2205	11.025	0.15231	5.514	-0.394	5.514	-0.3227
5.517	-0.219	11.032	0.15797	5.517	-0.3934	5.517	-0.32153
5.52	-0.218	11.039	0.15528	5.52	-0.3911	5.52	-0.31849
5.524	-0.2166	11.045	0.16214	5.524	-0.3901	5.524	-0.31397
5.527	-0.2148	11.052	0.17137	5.527	-0.3917	5.527	-0.31066
5.53	-0.2131	11.059	0.17448	5.53	-0.3922	5.53	-0.30404
5.534	-0.2127	11.065	0.17398	5.534	-0.3897	5.534	-0.30213
5.537	-0.2146	11.072	0.17004	5.537	-0.389	5.537	-0.30202
5.54	-0.216	11.079	0.16778	5.54	-0.3857	5.54	-0.30018
5.544	-0.217	11.085	0.16504	5.544	-0.3853	5.544	-0.29605
5.547	-0.215	11.092	0.1633	5.547	-0.3854	5.547	-0.29257
5.55	-0.2119	11.099	0.1644	5.55	-0.3872	5.55	-0.29249
5.554	-0.2119	11.105	0.16381	5.554	-0.3904	5.554	-0.29214
5.557	-0.2104	11.112	0.16351	5.557	-0.3892	5.557	-0.29417
5.56	-0.2116	11.119	0.16624	5.56	-0.3912	5.56	-0.29729
5.564	-0.2142	11.125	0.16833	5.564	-0.3971	5.564	-0.2975
5.567	-0.2169	11.132	0.16793	5.567	-0.4017	5.567	-0.29676
5.57	-0.2201	11.138	0.16668	5.57	-0.4023	5.57	-0.30113
5.574	-0.2191	11.145	0.16431	5.574	-0.403	5.574	-0.30403
5.577	-0.2162	11.152	0.16376	5.577	-0.4044	5.577	-0.30155
5.58	-0.2131	11.158	0.16154	5.58	-0.4055	5.58	-0.30257
5.584	-0.2132	11.165	0.16158	5.584	-0.4041	5.584	-0.30119
5.587	-0.2158	11.172	0.15366	5.587	-0.403	5.587	-0.29971
5.59	-0.2185	11.178	0.1518	5.59	-0.4003	5.59	-0.29789
5.594	-0.2196	11.185	0.14815	5.594	-0.3987	5.594	-0.29598
5.597	-0.2177	11.192	0.14932	5.597	-0.3984	5.597	-0.29554
5.6	-0.2146	11.198	0.1502	5.6	-0.3958	5.6	-0.29713
5.604	-0.21	11.205	0.14629	5.604	-0.3909	5.604	-0.29678
5.607	-0.2079	11.212	0.14742	5.607	-0.3865	5.607	-0.29548
5.61	-0.2081	11.218	0.14636	5.61	-0.3857	5.61	-0.29305
5.614	-0.2115	11.225	0.15174	5.614	-0.3877	5.614	-0.29113
5.617	-0.213	11.232	0.15343	5.617	-0.3886	5.617	-0.29108
5.62	-0.2133	11.238	0.15696	5.62	-0.3915	5.62	-0.29127
5.624	-0.211	11.245	0.16135	5.624	-0.3936	5.624	-0.29038
5.627	-0.2093	11.252	0.16035	5.627	-0.3937	5.627	-0.29118
5.63	-0.2089	11.258	0.16297	5.63	-0.3927	5.63	-0.29065
5.634	-0.2065	11.265	0.16364	5.634	-0.3914	5.634	-0.29085
5.637	-0.2063	11.272	0.16502	5.637	-0.3899	5.637	-0.29001
5.64	-0.2098	11.278	0.16331	5.64	-0.3903	5.64	-0.28529
5.644	-0.2145	11.285	0.15795	5.644	-0.3926	5.644	-0.28606
5.647	-0.2192	11.292	0.16402	5.647	-0.393	5.647	-0.28872
5.65	-0.2206	11.298	0.16511	5.65	-0.3907	5.65	-0.29089
5.654	-0.2203	11.305	0.16975	5.654	-0.3849	5.654	-0.29439
5.657	-0.221	11.312	0.16668	5.657	-0.3802	5.657	-0.29622
5.66	-0.2226	11.318	0.16152	5.66	-0.3783	5.66	-0.29672
5.664	-0.2257	11.325	0.15806	5.664	-0.3759	5.664	-0.29948
5.667	-0.226	11.332	0.15261	5.667	-0.3753	5.667	-0.30421
5.67	-0.2273	11.338	0.14831	5.67	-0.3775	5.67	-0.30588
5.674	-0.2287	11.345	0.14751	5.674	-0.3778	5.674	-0.30679
5.677	-0.2321	11.352	0.1433	5.677	-0.3786	5.677	-0.30895
5.68	-0.2359	11.358	0.14425	5.68	-0.3801	5.68	-0.31488
5.684	-0.2332	11.365	0.14945	5.684	-0.3822	5.684	-0.317
5.687	-0.232	11.372	0.15918	5.687	-0.3843	5.687	-0.31684
5.69	-0.2311	11.378	0.16169	5.69	-0.3866	5.69	-0.31656
5.694	-0.2327	11.385	0.15573	5.694	-0.3909	5.694	-0.31513
5.697	-0.2307	11.392	0.16114	5.697	-0.3969	5.697	-0.311
5.7	-0.2293	11.398	0.16376	5.7	-0.3993	5.7	-0.31051
5.704	-0.2272	11.405	0.16261	5.704	-0.4025	5.704	-0.3084
5.707	-0.2296	11.412	0.16014	5.707	-0.4036	5.707	-0.30508
5.71	-0.2296	11.418	0.1586	5.71	-0.4025	5.71	-0.30337
5.714	-0.2305	11.425	0.16513	5.714	-0.402	5.714	-0.30464
5.717	-0.2292	11.432	0.16677	5.717	-0.4	5.717	-0.30491
5.72	-0.2308	11.438	0.17036	5.72	-0.396	5.72	-0.30246
5.724	-0.2347	11.445	0.17135	5.724	-0.3929	5.724	-0.29889
5.727	-0.2388	11.452	0.16675	5.727	-0.3897	5.727	-0.29502
5.73	-0.2427	11.458	0.16482	5.73	-0.3876	5.73	-0.29299
5.734	-0.244	11.465	0.16464	5.734	-0.3846	5.734	-0.2938
5.737	-0.2454	11.472	0.16629	5.737	-0.3817	5.737	-0.29593
5.74	-0.2503	11.478	0.16829	5.74	-0.3796	5.74	-0.297
5.744	-0.2554	11.485	0.16744	5.744	-0.3776	5.744	-0.29826
5.747	-0.2572	11.492	0.17142	5.747	-0.3766	5.747	-0.299
5.75	-0.2589	11.498	0.16281	5.75	-0.3772	5.75	-0.3
5.754	-0.2607	11.505	0.16293	5.754	-0.3771	5.754	-0.3008
5.757	-0.2622	11.512	0.15951	5.757	-0.3777	5.757	-0.29983
5.76	-0.2646	11.518	0.14887	5.76	-0.3785	5.76	-0.30019
5.764	-0.2629	11.525	0.1439	5.764	-0.3754	5.764	-0.3015
5.767	-0.2624	11.532	0.13713	5.767	-0.3735	5.767	-0.30235
5.77	-0.2586	11.538	0.1394	5.77	-0.3737	5.77	-0.30519
5.774	-0.2569	11.545	0.14284	5.774	-0.3757	5.774	-0.30646
5.777	-0.26	11.552	0.14177	5.777	-0.3765	5.777	-0.30622
5.78	-0.2577	11.558	0.14557	5.78	-0.3746	5.78	-0.30843
5.784	-0.2555	11.565	0.14682	5.784	-0.3741	5.784	-0.30994
5.787	-0.2509	11.572	0.15285	5.787	-0.3704	5.787	-0.30978
5.79	-0.2497	11.578	0.15716	5.79	-0.3686	5.79	-0.31041
5.794	-0.2499	11.585	0.15715	5.794	-0.3668	5.794	-0.31172
5.797	-0.2498	11.592	0.15866	5.797	-0.3663	5.797	-0.31258
5.8	-0.249	11.598	0.16312	5.8	-0.3664	5.8	-0.31206
5.804	-0.2487	11.605	0.16849	5.804	-0.3683	5.804	-0.31282
5.807	-0.2468	11.612	0.17723	5.807	-0.3727	5.807	-0.31309
5.81	-0.2472	11.618	0.18303	5.81	-0.3737	5.81	-0.31712
5.814	-0.2478	11.625	0.19305	5.814	-0.3751	5.814	-0.31774
5.817	-0.2454	11.632	0.19276	5.817	-0.3758	5.817	-0.31765
5.82	-0.2454	11.638	0.19205	5.82	-0.3759	5.82	-0.318
5.824	-0.2471	11.645	0.1894	5.824	-0.3783	5.824	-0.31701
5.827	-0.2474	11.652	0.18743	5.827	-0.3789	5.827	-0.3178
5.83	-0.2463	11.658	0.18151	5.83	-0.3808	5.83	-0.31658
5.834	-0.2448	11.665	0.1757	5.834	-0.3822	5.834	-0.31244
5.837	-0.2432	11.672	0.17963	5.837	-0.3835	5.837	-0.30909
5.84	-0.2412	11.678	0.18487	5.84	-0.3844	5.84	-0.31059
5.844	-0.2407	11.685	0.187	5.844	-0.386	5.844	-0.31027
5.847	-0.2403	11.692	0.18772	5.847	-0.3864	5.847	-0.30995
5.85	-0.2383	11.698	0.18655	5.85	-0.3863	5.85	-0.30638
5.854	-0.2365	11.705	0.18449	5.854	-0.3855	5.854	-0.302
5.857	-0.2358	11.712	0.18218	5.857	-0.3842	5.857	-0.30061
5.86	-0.2345	11.718	0.173	5.86	-0.3825	5.86	-0.29839
5.864	-0.2337	11.725	0.1706	5.864	-0.3769	5.864	-0.29649
5.867	-0.232	11.732	0.17075	5.867	-0.3753	5.867	-0.29591
5.87	-0.233	11.738	0.17064	5.87	-0.3741	5.87	-0.29448
5.874	-0.2323	11.745	0.16859	5.874	-0.371	5.873	-0.29207
5.877	-0.2305	11.752	0.17429	5.877	-0.3682	5.877	-0.29084
5.88	-0.2292	11.758	0.17819	5.88	-0.3666	5.88	-0.28942
5.884	-0.2299	11.765	0.17623	5.884	-0.365	5.883	-0.28849
5.887	-0.2317	11.772	0.17465	5.887	-0.3617	5.887	-0.28891
5.89	-0.2339	11.778	0.18016	5.89	-0.3593	5.89	-0.28813
5.894	-0.2391	11.785	0.18442	5.894	-0.3592	5.893	-0.28633
5.897	-0.2393	11.792	0.18966	5.897	-0.3589	5.897	-0.28667
5.9	-0.239	11.798	0.19318	5.9	-0.3572	5.9	-0.28698
5.904	-0.2382	11.805	0.18942	5.904	-0.3575	5.903	-0.2901
5.907	-0.2393	11.812	0.19424	5.907	-0.3578	5.907	-0.28932
5.91	-0.24	11.818	0.19265	5.91	-0.3576	5.91	-0.29061
5.914	-0.2417	11.825	0.19073	5.914	-0.3598	5.913	-0.29211
5.917	-0.2428	11.832	0.18559	5.917	-0.3587	5.917	-0.29534
5.92	-0.2431	11.838	0.18629	5.92	-0.3587	5.92	-0.29739
5.924	-0.2446	11.845	0.17797	5.924	-0.3612	5.923	-0.29804
5.927	-0.2447	11.852	0.17361	5.927	-0.3595	5.927	-0.29815
5.93	-0.2439	11.858	0.1704	5.93	-0.361	5.93	-0.29901
5.934	-0.2427	11.865	0.16571	5.934	-0.36	5.933	-0.30048
5.937	-0.2433	11.872	0.1599	5.937	-0.3573	5.937	-0.3024
5.94	-0.2451	11.878	0.15497	5.94	-0.3578	5.94	-0.30242
5.944	-0.2442	11.885	0.15173	5.944	-0.3565	5.943	-0.30168
5.947	-0.2446	11.892	0.14931	5.947	-0.3572	5.947	-0.30274
5.95	-0.241	11.898	0.14119	5.95	-0.3537	5.95	-0.30343
5.954	-0.2385	11.905	0.13812	5.954	-0.3503	5.953	-0.30587
5.957	-0.2383	11.912	0.14315	5.957	-0.3491	5.957	-0.30749
5.96	-0.2399	11.918	0.14359	5.96	-0.3507	5.96	-0.30808
5.964	-0.2383	11.925	0.14824	5.964	-0.3522	5.963	-0.30724
5.967	-0.2381	11.932	0.14903	5.967	-0.3517	5.967	-0.3057
5.97	-0.2366	11.938	0.15149	5.97	-0.351	5.97	-0.30501
5.974	-0.2366	11.945	0.1536	5.974	-0.3505	5.973	-0.30623
5.977	-0.2347	11.952	0.14905	5.977	-0.3505	5.977	-0.30593
5.98	-0.2354	11.958	0.1435	5.98	-0.3505	5.98	-0.3055
5.984	-0.2343	11.965	0.14203	5.984	-0.3508	5.983	-0.30569
5.987	-0.2355	11.972	0.14445	5.987	-0.3509	5.987	-0.30541
5.99	-0.2359	11.978	0.14653	5.99	-0.3517	5.99	-0.30605
5.994	-0.2364	11.985	0.14219	5.994	-0.3536	5.993	-0.3052
5.997	-0.2396	11.992	0.15172	5.997	-0.3537	5.997	-0.30472
6	-0.2396	11.998	0.15819	6	-0.3569	6	-0.30388
6.004	-0.241	12.005	0.16094	6.004	-0.3566	6.003	-0.30324
6.007	-0.2396	12.012	0.16225	6.007	-0.3568	6.007	-0.30378
6.01	-0.2373	12.018	0.16322	6.01	-0.3594	6.01	-0.30397
6.013	-0.2343	12.025	0.17001	6.014	-0.3613	6.013	-0.30498
6.017	-0.2323	12.032	0.16403	6.017	-0.3612	6.017	-0.30753
6.02	-0.2305	12.038	0.16322	6.02	-0.3606	6.02	-0.31156
6.023	-0.2279	12.045	0.16461	6.024	-0.3607	6.023	-0.31416
6.027	-0.2269	12.052	0.16559	6.027	-0.3636	6.027	-0.31333
6.03	-0.2229	12.058	0.16888	6.03	-0.3645	6.03	-0.31246
6.033	-0.2216	12.065	0.16651	6.034	-0.3654	6.033	-0.31239
6.037	-0.2235	12.071	0.16731	6.037	-0.3667	6.037	-0.31242
6.04	-0.2227	12.078	0.16499	6.04	-0.3656	6.04	-0.31277
6.043	-0.2212	12.085	0.16057	6.044	-0.365	6.043	-0.31398
6.047	-0.2225	12.091	0.15521	6.047	-0.3642	6.047	-0.31564
6.05	-0.2225	12.098	0.1511	6.05	-0.363	6.05	-0.31606
6.053	-0.224	12.105	0.15086	6.054	-0.3612	6.053	-0.31705
6.057	-0.225	12.111	0.14884	6.057	-0.3591	6.057	-0.31718
6.06	-0.2249	12.118	0.15411	6.06	-0.3605	6.06	-0.31347
6.063	-0.2235	12.125	0.15011	6.064	-0.3619	6.063	-0.30789
6.067	-0.2272	12.131	0.1473	6.067	-0.3629	6.067	-0.30579
6.07	-0.2306	12.138	0.14503	6.07	-0.3646	6.07	-0.30609
6.073	-0.2333	12.145	0.14204	6.074	-0.3656	6.073	-0.3024
6.077	-0.2329	12.151	0.14021	6.077	-0.3684	6.077	-0.29908
6.08	-0.2334	12.158	0.12952	6.08	-0.3726	6.08	-0.29819
6.083	-0.2327	12.165	0.12231	6.084	-0.3744	6.083	-0.29504
6.087	-0.2344	12.171	0.12118	6.087	-0.3773	6.087	-0.29108
6.09	-0.2373	12.178	0.11796	6.09	-0.3781	6.09	-0.29103
6.093	-0.2412	12.185	0.12235	6.094	-0.3772	6.093	-0.2912
6.097	-0.2432	12.191	0.12471	6.097	-0.3793	6.097	-0.28923
6.1	-0.2456	12.198	0.12702	6.1	-0.3841	6.1	-0.28701
6.103	-0.2518	12.205	0.1361	6.104	-0.3872	6.103	-0.28418
6.107	-0.257	12.211	0.13638	6.107	-0.3893	6.107	-0.28265
6.11	-0.2588	12.218	0.13304	6.11	-0.3914	6.11	-0.28134
6.113	-0.2612	12.225	0.1346	6.114	-0.3937	6.113	-0.2822
6.117	-0.2635	12.231	0.12974	6.117	-0.3976	6.117	-0.28293
6.12	-0.2672	12.238	0.13373	6.12	-0.3989	6.12	-0.28293
6.123	-0.2691	12.245	0.13178	6.124	-0.3962	6.123	-0.28717
6.127	-0.2707	12.251	0.12908	6.127	-0.3962	6.127	-0.29063
6.13	-0.2736	12.258	0.12915	6.13	-0.3993	6.13	-0.29358
6.133	-0.2737	12.265	0.13113	6.134	-0.4024	6.133	-0.29302
6.137	-0.2728	12.271	0.12856	6.137	-0.4036	6.137	-0.29012
6.14	-0.2721	12.278	0.12867	6.14	-0.4055	6.14	-0.28894
6.143	-0.2685	12.285	0.12593	6.143	-0.4057	6.143	-0.29275
6.147	-0.2689	12.291	0.12589	6.147	-0.4051	6.147	-0.29435
6.15	-0.2689	12.298	0.12834	6.15	-0.4055	6.15	-0.29459
6.153	-0.2682	12.305	0.12527	6.153	-0.4072	6.153	-0.294
6.157	-0.2685	12.311	0.12732	6.157	-0.4056	6.157	-0.29493
6.16	-0.2643	12.318	0.13217	6.16	-0.4028	6.16	-0.2976
6.163	-0.2632	12.325	0.14158	6.163	-0.4005	6.163	-0.29715
6.167	-0.2632	12.331	0.1479	6.167	-0.3994	6.167	-0.29559
6.17	-0.2593	12.338	0.15192	6.17	-0.3986	6.17	-0.2949
6.173	-0.2568	12.345	0.15541	6.173	-0.3961	6.173	-0.29371
6.177	-0.2549	12.351	0.15889	6.177	-0.396	6.177	-0.29258
6.18	-0.255	12.358	0.15829	6.18	-0.3932	6.18	-0.29399
6.183	-0.2562	12.365	0.15567	6.183	-0.3897	6.183	-0.29374
6.187	-0.2562	12.371	0.15334	6.187	-0.3856	6.187	-0.28999
6.19	-0.2549	12.378	0.1484	6.19	-0.382	6.19	-0.2885
6.193	-0.2537	12.385	0.13955	6.193	-0.3779	6.193	-0.2913
6.197	-0.2536	12.391	0.13762	6.197	-0.3759	6.197	-0.29173
6.2	-0.2539	12.398	0.13144	6.2	-0.3753	6.2	-0.29065
6.203	-0.2532	12.405	0.12732	6.203	-0.375	6.203	-0.28827
6.207	-0.2541	12.411	0.11955	6.207	-0.3731	6.207	-0.28479
6.21	-0.2567	12.418	0.11656	6.21	-0.3725	6.21	-0.28151
6.213	-0.2592	12.425	0.11857	6.213	-0.375	6.213	-0.27872
6.217	-0.2603	12.431	0.1199	6.217	-0.3759	6.217	-0.27707
6.22	-0.2617	12.438	0.12187	6.22	-0.3742	6.22	-0.2755
6.223	-0.2613	12.445	0.12271	6.223	-0.3724	6.223	-0.2748
6.227	-0.2621	12.451	0.12666	6.227	-0.3741	6.227	-0.27309
6.23	-0.2607	12.458	0.12246	6.23	-0.3777	6.23	-0.2755
6.233	-0.2597	12.465	0.1227	6.233	-0.3778	6.233	-0.27695
6.237	-0.2573	12.471	0.12372	6.237	-0.3783	6.237	-0.27297
6.24	-0.2582	12.478	0.12644	6.24	-0.3797	6.24	-0.27023
6.243	-0.2565	12.485	0.1272	6.243	-0.3812	6.243	-0.27038
6.247	-0.2566	12.491	0.13379	6.247	-0.3833	6.247	-0.27214
6.25	-0.2534	12.498	0.14247	6.25	-0.3822	6.25	-0.27245
6.253	-0.2511	12.505	0.14644	6.253	-0.3811	6.253	-0.27278
6.257	-0.2514	12.511	0.14491	6.257	-0.3824	6.257	-0.27157
6.26	-0.2515	12.518	0.14868	6.26	-0.3846	6.26	-0.27261
6.263	-0.251	12.525	0.1576	6.263	-0.387	6.263	-0.27526
6.267	-0.25	12.531	0.15628	6.267	-0.3856	6.267	-0.2771
6.27	-0.251	12.538	0.15129	6.27	-0.3836	6.27	-0.27822
6.273	-0.2528	12.545	0.15172	6.273	-0.3832	6.273	-0.28058
6.277	-0.2547	12.551	0.15118	6.277	-0.3876	6.277	-0.28462
6.28	-0.2557	12.558	0.15309	6.28	-0.3867	6.28	-0.28671
6.283	-0.2555	12.565	0.1508	6.283	-0.3853	6.283	-0.28948
6.287	-0.259	12.571	0.15078	6.287	-0.3866	6.287	-0.2927
6.29	-0.2593	12.578	0.15019	6.29	-0.39	6.29	-0.29582
6.293	-0.2602	12.585	0.15043	6.293	-0.3948	6.293	-0.29946
6.297	-0.2589	12.591	0.1482	6.297	-0.3995	6.297	-0.30209
6.3	-0.2587	12.598	0.14724	6.3	-0.4007	6.3	-0.30384
6.303	-0.2585	12.605	0.14206	6.303	-0.4017	6.303	-0.30668
6.307	-0.2589	12.611	0.14053	6.307	-0.4055	6.307	-0.30648
6.31	-0.2614	12.618	0.13571	6.31	-0.4089	6.31	-0.30638
6.313	-0.2602	12.625	0.13336	6.313	-0.4101	6.313	-0.31057
6.317	-0.2589	12.631	0.13211	6.317	-0.4105	6.317	-0.3096
6.32	-0.2573	12.638	0.13056	6.32	-0.4137	6.32	-0.3094
6.323	-0.2553	12.645	0.13336	6.323	-0.4182	6.323	-0.30903
6.327	-0.2528	12.651	0.13421	6.327	-0.4212	6.327	-0.30379
6.33	-0.254	12.658	0.13021	6.33	-0.4199	6.33	-0.30123
6.333	-0.2556	12.665	0.13242	6.333	-0.4175	6.333	-0.29661
6.337	-0.2586	12.671	0.13423	6.337	-0.4159	6.337	-0.29516
6.34	-0.2619	12.678	0.12907	6.34	-0.417	6.34	-0.29529
6.343	-0.2616	12.685	0.12511	6.343	-0.4186	6.343	-0.29458
6.347	-0.2596	12.691	0.12292	6.347	-0.4198	6.347	-0.29394
6.35	-0.2579	12.698	0.12791	6.35	-0.4206	6.35	-0.29387
6.353	-0.2534	12.705	0.12671	6.353	-0.4205	6.353	-0.29265
6.357	-0.2519	12.711	0.1291	6.357	-0.4207	6.357	-0.29083
6.36	-0.2532	12.718	0.13557	6.36	-0.4211	6.36	-0.28892
6.363	-0.2527	12.725	0.14096	6.363	-0.419	6.363	-0.28968
6.367	-0.251	12.731	0.14428	6.367	-0.4152	6.367	-0.29009
6.37	-0.2481	12.738	0.14232	6.37	-0.4159	6.37	-0.29265
6.373	-0.2428	12.745	0.14593	6.373	-0.4136	6.373	-0.29647
6.377	-0.2386	12.751	0.14726	6.377	-0.412	6.377	-0.30026
6.38	-0.2357	12.758	0.14699	6.38	-0.4127	6.38	-0.29884
6.383	-0.2344	12.765	0.14555	6.383	-0.409	6.383	-0.29667
6.387	-0.2319	12.771	0.1429	6.387	-0.4104	6.387	-0.29667
6.39	-0.2314	12.778	0.14219	6.39	-0.4055	6.39	-0.29568
6.393	-0.2312	12.785	0.1428	6.393	-0.4016	6.393	-0.29589
6.397	-0.2299	12.791	0.14091	6.397	-0.402	6.397	-0.29683
6.4	-0.2263	12.798	0.1409	6.4	-0.4011	6.4	-0.29485
6.403	-0.2252	12.805	0.145	6.403	-0.3999	6.403	-0.29182
6.407	-0.225	12.811	0.14811	6.407	-0.3995	6.407	-0.29206
6.41	-0.2289	12.818	0.15207	6.41	-0.3966	6.41	-0.29265
6.413	-0.2297	12.825	0.14943	6.413	-0.3969	6.413	-0.29172
6.417	-0.2306	12.831	0.14764	6.417	-0.3981	6.417	-0.2913
6.42	-0.2313	12.838	0.147	6.42	-0.3956	6.42	-0.29097
6.423	-0.2319	12.845	0.14312	6.423	-0.3926	6.423	-0.29281
6.427	-0.2353	12.851	0.14043	6.427	-0.3941	6.427	-0.29364
6.43	-0.2363	12.858	0.13424	6.43	-0.3949	6.43	-0.29592
6.433	-0.2353	12.865	0.13659	6.433	-0.3978	6.433	-0.29834
6.437	-0.2335	12.871	0.13807	6.437	-0.3977	6.437	-0.29956
6.44	-0.2354	12.878	0.14286	6.44	-0.397	6.44	-0.30244
6.443	-0.24	12.885	0.14258	6.443	-0.3975	6.443	-0.30348
6.447	-0.2416	12.891	0.14298	6.447	-0.3992	6.447	-0.30234
6.45	-0.2423	12.898	0.14269	6.45	-0.4016	6.45	-0.30206
6.453	-0.2423	12.905	0.14082	6.453	-0.4013	6.453	-0.3054
6.457	-0.2401	12.911	0.13482	6.457	-0.3988	6.457	-0.30591
6.46	-0.2396	12.918	0.13427	6.46	-0.3958	6.46	-0.3057
6.463	-0.239	12.925	0.13775	6.463	-0.3943	6.463	-0.30858
6.467	-0.2372	12.931	0.13394	6.467	-0.3912	6.467	-0.30941
6.47	-0.2335	12.938	0.13177	6.47	-0.3889	6.47	-0.30829
6.473	-0.2324	12.945	0.12215	6.473	-0.3868	6.473	-0.30502
6.477	-0.234	12.951	0.12016	6.477	-0.3861	6.477	-0.30188
6.48	-0.2332	12.958	0.11748	6.48	-0.3859	6.48	-0.29832
6.483	-0.2311	12.965	0.1139	6.483	-0.3838	6.483	-0.29509
6.487	-0.2272	12.971	0.11245	6.487	-0.3804	6.487	-0.29581
6.49	-0.2223	12.978	0.1145	6.49	-0.3769	6.49	-0.29999
6.493	-0.2187	12.984	0.1143	6.493	-0.3746	6.493	-0.29911
6.497	-0.2174	12.991	0.115	6.497	-0.3756	6.497	-0.29606
6.5	-0.2187	12.998	0.11222	6.5	-0.3764	6.5	-0.2949
6.503	-0.218	13.004	0.10714	6.503	-0.3808	6.503	-0.29339
6.507	-0.2208	13.011	0.10781	6.507	-0.3856	6.507	-0.29111
6.51	-0.2197	13.018	0.10669	6.51	-0.385	6.51	-0.29275
6.513	-0.2205	13.024	0.10502	6.513	-0.387	6.513	-0.29339
6.517	-0.2231	13.031	0.10707	6.517	-0.3865	6.517	-0.29355
6.52	-0.2266	13.038	0.1069	6.52	-0.3852	6.52	-0.29442
6.523	-0.2287	13.044	0.10852	6.523	-0.3863	6.523	-0.29726
6.527	-0.2322	13.051	0.10799	6.527	-0.3896	6.527	-0.29936
6.53	-0.2367	13.058	0.10818	6.53	-0.3942	6.53	-0.30024
6.533	-0.2401	13.064	0.11171	6.533	-0.3976	6.533	-0.29657
6.537	-0.2488	13.071	0.11202	6.537	-0.3985	6.537	-0.29842
6.54	-0.2523	13.078	0.11278	6.54	-0.3983	6.54	-0.29929
6.543	-0.2525	13.084	0.115	6.543	-0.3966	6.543	-0.30088
6.547	-0.2522	13.091	0.11327	6.547	-0.3957	6.547	-0.30324
6.55	-0.2556	13.098	0.10901	6.55	-0.3939	6.55	-0.30395
6.553	-0.2593	13.104	0.10799	6.553	-0.3917	6.553	-0.30522
6.557	-0.2579	13.111	0.10891	6.557	-0.3911	6.557	-0.30659
6.56	-0.258	13.118	0.10821	6.56	-0.394	6.56	-0.31022
6.563	-0.258	13.124	0.11142	6.563	-0.3967	6.563	-0.31131
6.567	-0.2592	13.131	0.11131	6.567	-0.396	6.567	-0.31118
6.57	-0.2612	13.138	0.11791	6.57	-0.3941	6.57	-0.30924
6.573	-0.2588	13.144	0.12206	6.573	-0.3944	6.573	-0.31255
6.577	-0.2587	13.151	0.12227	6.577	-0.3932	6.577	-0.31583
6.58	-0.2587	13.158	0.12115	6.58	-0.3912	6.58	-0.31745
6.583	-0.2585	13.164	0.12212	6.583	-0.3933	6.583	-0.31921
6.587	-0.2617	13.171	0.12389	6.587	-0.3929	6.587	-0.32125
6.59	-0.2616	13.178	0.12406	6.59	-0.3902	6.59	-0.3236
6.593	-0.2608	13.184	0.12931	6.593	-0.3908	6.593	-0.32345
6.597	-0.2582	13.191	0.13081	6.597	-0.3911	6.597	-0.32449
6.6	-0.2587	13.198	0.13742	6.6	-0.3905	6.6	-0.32258
6.603	-0.2615	13.204	0.14331	6.603	-0.3875	6.603	-0.32095
6.607	-0.2643	13.211	0.14437	6.607	-0.3865	6.607	-0.31901
6.61	-0.2624	13.218	0.15206	6.61	-0.3864	6.61	-0.31879
6.613	-0.264	13.224	0.14887	6.613	-0.3824	6.613	-0.31705
6.617	-0.2671	13.231	0.14683	6.617	-0.3781	6.617	-0.31397
6.62	-0.2653	13.238	0.14166	6.62	-0.3785	6.62	-0.31006
6.623	-0.2655	13.244	0.13821	6.623	-0.379	6.623	-0.30609
6.627	-0.266	13.251	0.13715	6.627	-0.3776	6.627	-0.30291
6.63	-0.2656	13.258	0.13285	6.63	-0.3789	6.63	-0.29936
6.633	-0.2642	13.264	0.12606	6.633	-0.3789	6.633	-0.29819
6.637	-0.2675	13.271	0.12139	6.637	-0.3744	6.637	-0.29491
6.64	-0.2688	13.278	0.12248	6.64	-0.3719	6.64	-0.29656
6.643	-0.2705	13.284	0.12355	6.643	-0.3707	6.643	-0.2995
6.647	-0.2697	13.291	0.1246	6.647	-0.3716	6.647	-0.30287
6.65	-0.2676	13.298	0.11846	6.65	-0.373	6.65	-0.30137
6.653	-0.268	13.304	0.1201	6.653	-0.3753	6.653	-0.30376
6.657	-0.265	13.311	0.12076	6.657	-0.383	6.657	-0.30566
6.66	-0.2637	13.318	0.11933	6.66	-0.3857	6.66	-0.30662
[truncated: 43,873 more rows]

## Sheet: Fig 2A Inset
Standards	Log MW	Kav		Samples	Log MW	Kav
Thyroglobulin	5.82543	0.029788		WT	5.34082	0.195735
Ferritin	5.64345	0.0944537		DL	4.90615	0.346696
Aldolase	5.19866	0.23433		DA	5.02945	0.30387
Conalbumin	4.87506	0.35596		KL	5.10466	0.277751
Ovalbumin	4.63347	0.447863

## Sheet: Fig 3
Proteins	Vi (μM/min) - 0.5 Km			Vi (μM/min) - 10 Km
WT	0.1295	0.1625	0.125	0.3094	0.2813	0.2688
DL	0.1906	0.2009	0.2188	0.2478	0.3094	0.3125
DA	0.2031	0.1719	0.1781	0.2188	0.2594	0.2656
KL	0.2062	0.2313	0.2156	0.2969	0.3	0.2875

## Sheet: Fig 4
Proteins	Tm (°C)
WT	59.65	59.66	59.59
DL	49.9	50.17	50.55
DA	49.23	49.23	49.46
KL	49	48.93	49.44

## Sheet: Fig 5
(A)
Risedronate (µM)	ΔTm (°C) - WT			ΔTm (°C) - DL			ΔTm (°C) - DA			ΔTm (°C) - KL
0.0112901	0.366667	0.0566667	0.0566667	-0.0066667	0.453333	0.903333	0.693333	0.763333	1.05333	0.0866667	0.356667	0.906667
0.0338702	0.386667	0.386667	0.166667	0.613333	0.323333	0.433333	0.253333	0.563333	0.873333	0.0366667	0.166667	0.496667
0.101611	0.526667	0.506667	0.276667	-0.106667	1.36333	1.30333	0.623333	0.693333	0.423333	0.146667	0.636667	0.996667
0.304832	1.24667	1.02667	0.966667	0.723333	1.08333	1.41333	0.403333	1.01333	1.17333	0.386667	0.926667	1.05667
0.914495	5.35667	4.47667	4.36667	1.89333	2.14333	2.63333	1.42333	1.50333	1.96333	1.50667	1.71667	2.01667
2.74348	10.6167	10.4667	10.3867	6.82333	6.87333	6.90333	8.80333	8.69333	8.67333	9.94667	9.69667	9.65667
8.23045	13.2667	13.2667	13.2067	10.6533	10.5933	10.6033	12.4633	12.4933	12.4133	13.0667	13.1567	13.1067
24.6914	15.0767	15.0067	15.0267	12.9033	12.9533	12.9533	14.7333	15.0533	15.0433	15.5667	15.5467	15.2467
74.0741	16.4467	16.3867	16.3667	14.9833	14.9133	14.9633	17.1133	17.0333	17.2033	17.7367	17.6367	17.5067
222.222	17.9367	17.9967	18.0167	17.1733	17.2133	17.2733	19.7733	19.7833	19.7833	20.3067	20.3467	20.3667
666.667	19.3567	19.4067	19.3867	19.1733	19.2233	19.2333	21.7833	21.7933	21.8133	22.3767	22.3867	22.4167
(B)
Zoledronate (µM)	ΔTm (°C) - WT			ΔTm (°C) - DL			ΔTm (°C) - DA			ΔTm (°C) - KL
0.0112901	0.153333	0.0233333	-0.466667	-0.493333	0.106667	0.386667	-0.506667	-0.416667	-0.0566667	-0.72	-0.32	-0.1
0.0338702	0.113333	-0.286667	-0.266667	-0.0133333	-0.303333	-0.193333	-0.836667	0.203333	0.123333	-0.65	-0.58	0.35
0.101611	0.0333333	0.133333	-4.20667	-0.233333	-0.163333	-0.113333	-0.726667	-0.146667	-0.376667	-0.5	0.17	0.34
0.304832	1.38333	1.08333	1.01333	0.0666667	0.486667	0.606667	-0.186667	0.383333	0.523333	-0.14	0.35	0.18
0.914495	8.47333	8.26333	8.17333	2.14667	1.84667	2.07667	1.26333	1.26333	1.29333	1.32	1.16	1.12
2.74348	12.4533	12.4533	12.3433	8.58667	8.52667	8.37667	10.2033	10.0733	10.0533	11.65	11.44	11.27
8.23045	14.6633	14.5133	14.1133	11.3567	11.3167	11.3367	13.1533	13.1733	13.1033	14.21	14.03	13.98
24.6914	16.3533	16.3133	16.3633	13.4867	13.4767	13.5967	15.5933	15.5233	15.5233	16.32	16.26	16.35
74.0741	17.7833	17.7833	17.8033	15.5867	15.4067	15.4867	17.9933	17.8733	18.1633	18.94	18.7	18.7
222.222	19.2333	19.3733	19.2933	17.8767	17.8267	17.8167	20.5733	20.7033	20.6333	21.41	21.38	21.4
666.667	18.9633	19.0933	18.8933	19.4167	19.3567	19.3467	22.1933	22.1433	22.1233	22.97	22.85	22.81

## Sheet: S2 Fig
Temperature (°C)	RFU - WT			RFU - DL			RFU - DA			RFU - KL
25	29326.6	21771.5	21218.2	21188.7	13735.8	13583.7	12906.8	12164.7	12546.2	16270.3	11769.1	11959
26	28998.7	21350.1	20851.7	20718.3	13510	13336.1	12631.1	11943.7	12298.5	15985.9	11552.4	11708.7
27	28670.8	20928.8	20485.3	20248.1	13284.2	13088.6	12355.4	11722.8	12050.8	15701.5	11335.6	11458.3
28	28343	20507.4	20118.8	19777.8	13058.4	12841.1	12079.7	11501.8	11803.1	15417.1	11118.8	11207.9
29	28015.1	20086	19752.4	19307.5	12832.6	12593.5	11803.9	11280.9	11555.5	15132.7	10902.1	10957.6
30	27687.2	19664.6	19386	18837.2	12606.8	12346	11528.2	11060	11307.8	14848.3	10685.3	10707.2
31	27359.3	19243.2	19019.5	18366.9	12381	12098.5	11252.5	10839	11060.1	14563.9	10468.6	10456.9
32	26965	18803.3	18640.1	17890.8	12142	11841.8	11011.7	10616.4	10809.3	14259.8	10253.2	10218.2
33	26507.7	18338.8	18234.1	17425.5	11904.5	11591.7	10808.2	10396.2	10561.3	13938.6	10038.6	9994.62
34	25995.2	17847.7	17795.8	16981.7	11680.2	11357	10638.8	10188	10327.4	13606.2	9828.63	9790.12
35	25429.8	17333.5	17322.4	16571.6	11473	11141.6	10498.5	9999.49	10115.5	13271.3	9628.77	9608.87
36	24807.8	16799.8	16814	16204.4	11284.6	10947.6	10383.4	9835.87	9929.98	12944.8	9445.96	9451.86
37	24132.5	16254.3	16279.7	15888.9	11116.8	10776.2	10293.1	9703.17	9776.51	12639.9	9287.61	9320.4
38	23408.1	15705.7	15732.5	15632.4	10972.6	10631	10231.5	9607.88	9661.01	12371.9	9162.4	9218.83
39	22641.8	15162.9	15182.6	15445.3	10856.5	10516	10208.4	9556.97	9590.52	12159.4	9081.21	9154.9
40	21842.2	14631.6	14639.9	15342.1	10776.1	10437.6	10239.1	9561.94	9575.49	12025.8	9058.11	9140.63
41	21020.6	14116.1	14111.7	15342.4	10742	10405.6	10345	9637.4	9630.52	12000.8	9111.23	9194.81
42	20188.4	13620.1	13602.9	15473.7	10769.1	10434.7	10556.1	9806.46	9777.01	12122.2	9267.27	9343.25
43	19357.6	13144.6	13115.5	15773.1	10880.3	10544.9	10915.8	10105.6	10050.7	12439.2	9561.77	9621.45
44	18540.5	12691.4	12652.7	16288.9	11110.6	10768.1	11481	10587.6	10506.1	13011.5	10040.5	10076.8
45	17749.2	12264.2	12217.3	17076.5	11506.5	11148.5	12314.9	11313.3	11209.4	13901.3	10752	10765.1
46	16996.3	11866.4	11813.4	18197.5	12132.5	11749.4	13480.8	12349.3	12236.2	15168.5	11744.7	11751
47	16293.2	11502.5	11445.4	19703.4	13064.9	12647.3	15025.5	13751.7	13656.7	16837.5	13037.7	13086.2
48	15652.6	11180	11119.9	21614.2	14378	13921.9	16945.9	15533.8	15501.9	18858.5	14593.1	14768.6
49	15088.2	10905.9	10844.7	23881.5	16109.8	15622.6	19163.2	17633.6	17722.2	21098.2	16306	16715.1
50	14618.2	10691.8	10630.9	26381.8	18229.6	17733.6	21530.9	19919.2	20187.9	23364.3	18029	18773.8
51	14266.7	10554.3	10494.5	28917	20607.2	20134.5	23852.6	22202	22702	25426	19587.8	20739.6
52	14064.6	10513.9	10456.5	31263.2	23039.4	22625.7	25917.6	24271.7	25033.3	27087.3	20835.9	22406.1
53	14048.4	10595.1	10542.2	33220.3	25290.8	24968.1	27561.4	25951.8	26975	28253.2	21703.7	23633.2
54	14256.7	10825.4	10778.8	34673.1	27148.6	26935.6	28713.5	27156.4	28411.2	28943.2	22213.4	24396
55	14721.6	11227.8	11189.3	35617.6	28493.7	28388.5	29400	27897.6	29335.9	29262	22444.8	24765.2
56	15462.8	11816.4	11787.5	36151.1	29337	29322.8	29716.7	28261.9	29826.6	29359.7	22507.8	24864.1
57	16478.2	12589.4	12571.9	36418.2	29779.3	29832.3	29790.4	28370.2	30008.7	29377.3	22507.2	24828.1
58	17747.8	13524.7	13520	36570.3	29962.3	30055.6	29742	28343.5	30015.6	29416.7	22518.7	24768.5
59	19210.9	14577.3	14586	36733.3	30034.7	30142.8	29659.6	28272.8	29951.3	29534.7	22579.7	24748.6
60	20780	15683.9	15705.5	36987.2	30107.8	30211.7	29592.3	28207.6	29877.3	29750.4	22705.5	24791.5
61	22349.7	16767.7	16802.6	37366.1	30238.6	30325.6	29559.9	28170	29823.8	30067.9	22899.3	24904.4
62	23818.5	17757.1	17804.1	37863.1	30438.9	30500.4	29569.5	28168.8	29803.1	30480.2	23155.2	25082.8
63	25084.6	18595.2	18651.9	38425.3	30682	30715.2	29614.1	28200.1	29811.4	30960.6	23454.5	25310.3
64	26095.8	19248.4	19312.6	38973.3	30917.1	30924.5	29674.4	28247.6	29833.2	31458.9	23762.4	25554.1
65	26841.8	19709.8	19781.4	39416.9	31084	31070.6	29721.4	28287.6	29842.9	31911.9	24033.5	25769.9
66	27346.5	20000.7	20076.6	39673.8	31125.3	31095.4	29722.9	28288.3	29807.7	32249.3	24221.8	25908.4
67	27652.3	20151.9	20230.9	39692.7	31001.5	30954.8	29646.1	28217.3	29694.4	32416.9	24290.4	25929.3
68	27817.6	20200	20282.2	39485.3	30712.2	30645.3	29468.6	28049.8	29479.7	32388.3	24221.6	25810.1
69	27891.3	20180.5	20265.5	39097.3	30284.3	30191.2	29182.8	27776.3	29157	32174.7	24025	25554.1
70	27911.2	20122.9	20209.3	38584.8	29757.1	29630.3	28796.3	27400	28732.2	31816.2	23729.8	25186.6
71	27905.1	20045.7	20134.4	38003.3	29168.8	29002.5	28326.6	26939.4	28223.8	31364.8	23371.1	24744.8
72	27895	19965.7	20056.7	37400.8	28551.6	28346.9	27795.7	26417.3	27654.5	30865.5	22981	24261.7
73	27896.6	19895	19988.1	36796.8	27923.3	27683.2	27227	25858.5	27046	30354.6	22582.4	23763.5
74	27921.6	19844	19939.2	36197.2	27291.4	27019.9	26638.8	25282.1	26413.5	29849.4	22186.6	23265.8
75	27979.8	19820.9	19918.4	35603.8	26658.4	26359.7	26044.5	24703.6	25769.5	29355.2	21794.9	22774.3
76	28073.2	19829.7	19929.6	35014.3	26026.3	25704.6	25449.8	24128.4	25120.1	28870	21406	22287
77	28179	19855.6	19958.9	34425.4	25398.7	25054.4	24859.5	23559.7	24470.8	28392.4	21018.1	21803
78	28259.5	19872.8	19977.9	33834.1	24776.5	24407.8	24274	22997	23826.1	27916.9	20630.5	21321
79	28270.5	19847.9	19954.5	33237	24160.6	23767.4	23692.6	22440.5	23190.1	27440.1	20242.4	20839.7
80	28164.5	19746.2	19853	32630.5	23551.2	23134.7	23113	21888.6	22563.7	26957	19851.7	20357.8
81	27899.7	19538.6	19644.2	32015.4	22950	22511.4	22538.2	21341.6	21949	26466.1	19457.5	19876.1
82	27477.9	19226.9	19328.3	31388.7	22355	21898.8	21967.3	20800.2	21346.3	25966.8	19058.1	19395.8
83	26928.3	18831	18929.1	30746	21766.3	21299.5	21400.1	20265.8	20755.3	25458.5	18652.3	18917.3
84	26289.1	18378.6	18473.3	30086	21184.8	20711.7	20839.5	19738.5	20174.3	24942.1	18240.1	18441.3
85	25594.7	17896.6	17988.4	29411	20610.3	20136.2	20287.3	19217.6	19604.2	24418.9	17821.7	17967.6
86	24876.2	17408.1	17496.9	28717.8	20041	19568.4	19737.2	18700.7	19041.8	23883.8	17394.8	17494.1
87	24146.7	16922.3	17008.8	28006.3	19478.2	19008.2	19190.3	18188.5	18487.2	23334.7	16961	17019.5
88	23409.5	16441.4	16525.3	27282.5	18923.3	18455.1	18647.3	17682.5	17939.7	22772.7	16521.1	16545.5
89	22665.2	15966.1	16045.8	26547.3	18376.3	17909.6	18106.5	17182.4	17401.8	22197.5	16075.7	16073.4
90	21920.3	15497.4	15571.7	25800.3	17838.4	17371.4	17566.7	16689.8	16873.7	21610.8	15627	15603.4
91	21189.7	15041	15110.3	25051.1	17314	16850.3	17038.2	16211.9	16362.5	21024.4	15181.9	15140.8
92	20480.3	14598.7	14662	24304.4	16804	16344.5	16521.6	15746.6	15868.8	20443	14741.8	14688.2
93	19790.2	14167.6	14226.8	23559	16304.8	15856.2	16018.3	15292	15394	19867.6	14306	14244.3
94	19112.9	13743.7	13798.9	22816.7	15812.2	15376.5	15521.6	14844.7	14927.5	19297.9	13874.8	13804.4
95	18457.7	13329.7	13385.9	22080.5	15328.8	14918.8	15044.7	14406.8	14483.8	18738.3	13447.2	13376.4

## Sheet: S4 Fig Risesdronate WT
Temperature (°C)	RFU - 0 µM risedronate			RFU - 0.01 µM risedronate			RFU - 0.03 µM risedronate			RFU - 0.1 µM risedronate			RFU - 0.3 µM risedronate			RFU - 0.9 µM risedronate			RFU - 2.7 µM risedronate			RFU - 8.2 µM risedronate			RFU - 24.6 µM risedronate			RFU - 74.1 µM risedronate			RFU - 222.2 µM risedronate			RFU - 666.7 µM risedronate
25	33033	31399.5	33204.9	29326.6	21771.5	21218.2	27431.4	27243.6	29855.1	27523	27388.8	25896.2	28857.5	29805.3	27874	27616.8	25278.1	25691.2	23395.2	16748.3	18045.6	21122.2	21224.8	20608	20589.3	13362	18833.2	17044.2	17589.9	17177.4	15972.7	11910.4	11665.8	15979.3	15593.6	15427.2
26	32339.1	30713.5	32279.1	28998.7	21350.1	20851.7	27161.9	26968	29382.1	27270	27112.2	25640.8	28533.2	29402.3	27607.5	27275.8	24661.9	24961.8	23160.9	16445.8	17573.2	21003.4	21054.3	20411	20426.3	13091	18345.9	16957.6	17130.3	16934.5	15773.7	11685.6	11335.7	15796.3	15322.2	15099.3
27	31645.2	30027.5	31353.3	28670.8	20928.8	20485.3	26892.4	26692.3	28909.1	27017.1	26835.7	25385.4	28208.9	28999.3	27340.9	26934.7	24045.7	24232.5	22926.5	16143.2	17100.8	20884.5	20883.9	20214	20263.2	12820	17858.7	16871	16670.8	16691.5	15574.6	11460.8	11005.6	15613.4	15050.9	14771.4
28	30951.2	29341.6	30427.5	28343	20507.4	20118.8	26622.9	26416.7	28436.1	26764.1	26559.2	25130	27884.6	28596.3	27074.4	26593.7	23429.5	23503.1	22692.2	15840.7	16628.3	20765.7	20713.4	20017	20100.2	12548.9	17371.4	16784.3	16211.2	16448.6	15375.6	11236.1	10675.5	15430.4	14779.5	14443.5
29	30257.3	28655.6	29501.8	28015.1	20086	19752.4	26353.3	26141.1	27963.1	26511.1	26282.7	24874.6	27560.3	28193.3	26807.8	26252.6	22813.2	22773.8	22457.9	15538.2	16155.9	20646.8	20543	19820	19937.2	12277.9	16884.2	16697.7	15751.7	16205.6	15176.6	11011.3	10345.4	15247.5	14508.1	14115.5
30	29563.4	27969.6	28576	27687.2	19664.6	19386	26083.8	25865.5	27490.1	26258.1	26006.1	24619.2	27236	27790.3	26541.3	25911.5	22197	22044.4	22223.6	15235.7	15683.5	20528	20372.6	19623	19774.1	12006.9	16396.9	16611.1	15292.1	15962.7	14977.5	10786.5	10015.3	15064.5	14236.7	13787.6
31	28869.5	27283.7	27650.2	27359.3	19243.2	19019.5	25814.3	25589.9	27017.1	26005.2	25729.6	24363.8	26911.6	27387.3	26274.7	25570.5	21580.8	21315.1	21989.3	14933.1	15211.1	20409.2	20202.1	19426	19611.1	11735.9	15909.6	16524.5	14832.6	15719.8	14778.5	10561.7	9685.23	14881.5	13965.3	13459.7
32	28123	26555.6	26682.2	26965	18803.3	18640.1	25495.9	25267	26490.3	25693.1	25387.2	24060.2	26543.8	26923.8	25950.5	25191.4	20924.5	20527.6	21734.7	14617.5	14702.4	20266.7	20001.6	19186.7	19435.4	11470.2	15369.2	16438.1	14352.6	15458.9	14578.2	10328.5	9368.34	14688	13665.9	13099.8
33	27326.3	25789	25690.4	26507.7	18338.8	18234.1	25126.8	24895.2	25905.1	25316.3	24979.7	23688.2	26131	26403.1	25557.2	24777.3	20228.1	19695.7	21458	14285.3	14170.4	20092.6	19773.3	18900.3	19241	11206.3	14786.5	16345.2	13855.3	15177.4	14372.1	10081.4	9063.41	14481.9	13336.6	12707.2
34	26490.7	24986.1	24690.6	25995.2	17847.7	17795.8	24711.3	24477.6	25261.9	24882.7	24520.7	23243.4	25676.4	25828.2	25090.6	24330.7	19495.6	18836.8	21155.2	13935.8	13635.5	19881.4	19518.7	18568.8	19021.9	10940.5	14186.4	16237.1	13345.5	14870	14155.8	9819.61	8770.31	14259.7	12978.5	12285.5
35	25623.5	24152.9	23696.9	25429.8	17333.5	17322.4	24247	24014.5	24560.7	24393.5	24015.4	22725.1	25179	25201.7	24549.9	23853.4	18735.3	17968.9	20822.9	13572.3	13112.4	19630	19236.8	18191.8	18772.8	10671.9	13588.6	16105.7	12827.1	14532	13923.4	9548.33	8491.75	14017.6	12594	11839.9
36	24725.4	23295.4	22717.5	24807.8	16799.8	16814	23733.2	23502.2	23799.2	23846.9	23462.3	22132.8	24634.9	24520	23936	23339.1	17954.4	17106	20453.8	13199.9	12611.4	19332.4	18923.8	17765.9	18487	10400.7	13009	15943.5	12305.4	14162.2	13668.8	9274.66	8229.38	13751.3	12186.8	11378.4
37	23805.5	22426.6	21763.5	24132.5	16254.3	16279.7	23171.9	22941.1	22986.3	23246.2	22862.8	21476.2	24045	23785.4	23256	22786.6	17168.6	16266	20043.2	12823.6	12141.4	18985	18580.1	17291.6	18160	10129.7	12460.6	15742.9	11790.8	13766.2	13389.2	9009.99	7985.38	13459.3	11764.4	10913.4
38	22874.3	21558.4	20840.4	23408.1	15705.7	15732.5	22567.5	22334.6	22135.1	22595	22218.7	20766.7	23409.7	23003.3	22516.5	22193.6	16393.5	15462.6	19586.4	12446.5	11705.2	18584.6	18206.1	16772.6	17789.6	9861.97	11952.6	15499	11294	13350.7	13084.3	8762.89	7759.52	13142.4	11336	10457.5
39	21943.2	20701.1	19953.6	22641.8	15162.9	15182.6	21922.1	21683.5	21262.7	21897.7	21534.1	20017.8	22730.4	22183.8	21727.4	21560.4	15644.1	14705.8	19081.1	12071.8	11302.2	18133.5	17801.5	16216.9	17375.6	9600.61	11489.1	15210.3	10825.3	12927.2	12756	8538.26	7552.81	12803.5	10914.7	10024.8
40	21024.9	19865	19107.7	21842.2	14631.6	14639.9	21241.9	20993	20387.8	21160.8	20813.6	19247.8	22012.7	21338.2	20903.9	20888.5	14931.5	14002.1	18528.1	11702.8	10930.1	17631.7	17365.3	15636.9	16921.2	9347.95	11070.3	14879.2	10392.6	12507.5	12410.4	8337.4	7365.4	12447.6	10512.5	9626.91
41	20131.3	19057.5	18305.4	21020.6	14116.1	14111.7	20530.7	20268.7	19527	20393.8	20064.4	18474.7	21262.6	20481.4	20064.3	20183.1	14264.3	13356.3	17932.9	11341.3	10585.5	17087.6	16897.5	15047.9	16433	9106.78	10694.1	14511.1	10000.4	12101.1	12056.4	8159.17	7197.12	12082.3	10138.6	9270.84
42	19270.4	18282.7	17547.3	20188.4	13620.1	13602.9	19794.9	19518.3	18693.8	19608.2	19297.5	17714.4	20487.2	19628.3	19226.3	19451.1	13646.9	12769.4	17304.6	10990.5	10265.2	16511.8	16399.1	14463.8	15920.1	8878.01	10356.1	14116.4	9649.49	11713.4	11704	7999.26	7047.1	11715.4	9798.5	8958.41
43	18448.5	17544.3	16836.2	19357.6	13144.6	13115.5	19042.1	18751.9	17897.7	18816.8	18523.5	16980	19695.9	18792.7	18406.8	18703.7	13081.9	12241.2	16656.3	10652.4	9967.47	15920.1	15874.3	13897.1	15393.5	8663.29	10051.6	13706.1	9338.29	11348.7	11361	7853.25	6913.37	11355.2	9493.97	8688.45
44	17672.2	16847.1	16175.1	18540.5	12691.4	12652.7	18282.5	17982.7	17146.3	18033.1	17754.8	16282.3	18899.5	17985.4	17619.1	17952.2	12569.1	11770.8	16002.4	10328.5	9690.69	15324.9	15329.8	13356.9	14864.9	8463.27	9775.79	13291	9063.15	11007.2	11033.7	7718.12	6793.38	11009.4	9222.77	8455.4
45	16945.8	16195.6	15568	17749.2	12264.2	12217.3	17528.5	17225.5	16446	17273.2	17007.8	15631.8	18111.1	17218.4	16873.4	17211	12110.2	11356.5	15357.4	10020.7	9434.19	14742.7	14777.2	12849.3	14345.4	8279.28	9525.94	12881.1	8820.66	10688.9	10726.2	7591.54	6685.13	10683.6	8982.1	8253.52
46	16274.8	15595.4	15018.6	16996.3	11866.4	11813.4	16794.7	16495.6	15803.1	16549	16296.5	15036	17344.7	16500.5	16177.9	16493.9	11705.5	10996.6	14733.1	9729.94	9197.69	14182.2	14227.1	12376	13843	8110.89	9299.02	12483.6	8607	10391.7	10438.6	7471.73	6586.35	10379.6	8767.67	8077.1
47	15666.6	15053.3	14533.5	16293.2	11502.5	11445.4	16095.1	15807	15223.2	15872.6	15632.3	14501.1	16614.3	15838.6	15539	15813.9	11355.6	10689.8	14137.6	9455.33	8980.46	13649.6	13689.8	11936.3	13362.7	7958.56	9092.87	12101.9	8418.32	10114.7	10168.8	7357.25	6495.37	10097	8574.19	7920.19
48	15130.9	14578	14121.5	15652.6	11180	11119.9	15444.7	15174.2	14714	15255.4	15028.9	14035.3	15934.4	15241	14964.9	15182.3	11061.9	10437.1	13576.1	9197.95	8781.89	13146.2	13173.2	11529.2	12907.1	7821.42	8905.75	11737.8	8251.37	9856.27	9915.36	7246.92	6410.95	9833.8	8398.35	7777.99
49	14681.2	14181.5	13795.4	15088.2	10905.9	10844.7	14860.6	14611.9	14286.2	14709.5	14499.2	13647.3	15319.1	14717.6	14464.4	14607.8	10827.3	10240	13050.4	8957.94	8601.39	12673	12683.9	11152.4	12477.5	7698.42	8736.63	11391.3	8103.61	9614.45	9675.78	7139.92	6331.84	9586.83	8236.61	7646.76
50	14336.6	13880.3	13571.3	14618.2	10691.8	10630.9	14359.8	14134.7	13953.9	14247.5	14055.5	13346.5	14783.3	14278.7	14049	14097.9	10653	10101.5	12560.2	8733.92	8437.79	12226.5	12221.3	10801.3	12071.7	7587.15	8582.85	11060.3	7971.99	9386.9	9447.33	7034.98	6256.84	9351.58	8084.34	7522.86
51	14124.5	13700.4	13479.4	14266.7	10554.3	10494.5	13966.7	13764.5	13739.4	13891.1	13719.5	13153.7	14345.9	13942.5	13736.7	13662.3	10543.4	10027.5	12105.3	8526.78	8290.8	11806.8	11788	10474.9	11689.5	7486.22	8443.7	10743.9	7855.39	9173.68	9230.09	6931.91	6185.27	9127.43	7939.72	7404.12
52	14079.4	13674.5	13554.1	14064.6	10513.9	10456.5	13709.9	13529	13672.4	13667.4	13518.9	13092.7	14030.4	13733	13551.8	13312.1	10505.7	10025.4	11686.5	8338.22	8161.02	11414.3	11384.4	10172.3	11331	7394.32	8318.41	10442.8	7752.37	8974.58	9023.52	6830.92	6116.28	8913.43	7801.38	7290.3
53	14242.2	13843.4	13835.8	14048.4	10595.1	10542.2	13622.8	13459.8	13787.5	13608.8	13485.2	13193	13864.1	13678.1	13521.5	13059.8	10548.2	10104	11304	8168.69	8048.78	11049.2	11010.9	9892.77	10996.2	7310.69	8205.94	10156.6	7661.93	8788.87	8827.72	6733.43	6049.85	8710.34	7668.27	7181.3
54	14651.4	14246.4	14364.9	14256.7	10825.4	10778.8	13740.8	13591.9	14123.3	13750.6	13652.2	13486	13877.3	13809.8	13678.1	12921.7	10680.5	10273.1	10959.5	8020.09	7955.36	10712.6	10666.5	9636.11	10684.2	7234.86	8105.9	9886.57	7583.03	8618.51	8644.01	6640.56	5986.74	8518.89	7541.13	7079.09
55	15339.8	14918.6	15177.1	14721.6	11227.8	11189.3	14095.9	13956.3	14711.5	14122.2	14049.9	13997.4	14098.4	14156.9	14049.6	12913.6	10914.1	10543.1	10656.8	7895.88	7884.03	10407.2	10354.4	9405.63	10396.6	7167.78	8019.26	9634.24	7515.52	8463.53	8473.87	6554.15	5927.67	8341.66	7422.53	6985.41
56	16323.5	15878.6	16286.4	15462.8	11816.4	11787.5	14707.2	14572	15571.4	14741	14695	14738.5	14546.6	14738.7	14654.5	13048.1	11258.4	10922.4	10400.3	7798.5	7837.22	10133.1	10074.3	9201.71	10133	7109.57	7945.55	9400.29	7458.04	8323.08	8316.55	6474.68	5873.35	8177.8	7313.23	6901.03
57	17595.7	17123	17686.8	16478.2	12589.4	12571.9	15575.1	15438.7	16699.6	15606.4	15586	15704.8	15228.4	15559.5	15495.8	13335.2	11718.8	11415	10195.3	7731.25	7818.33	9891.56	9827.92	9027.02	9893.73	7060.49	7884.93	9184.6	7410.26	8196.66	8173	6401.96	5824.6	8027.75	7213.89	6826.36
58	19116.6	18614.6	19338.5	17747.8	13524.7	13520	16675.1	16533.1	18066.8	16694.2	16698.6	16868.9	16131.6	16605.3	16558.9	13778.6	12295.5	12020.1	10049.8	7699.54	7832.72	9686	9617.7	8884.44	9680.73	7020.89	7839.87	8988.3	7372.44	8085.13	8042.69	6335.75	5781.4	7890.27	7125.23	6761.25
59	20814.6	20283.6	21168.3	19210.9	14577.3	14586	17951.6	17799.8	19608.8	17953.5	17982.2	18179.4	17221.8	17836.7	17803.6	14376.2	12985.6	12734.1	9974	7709.77	7887.15	9520.05	9448.05	8779.79	9497.07	6992.28	7812.88	8811.97	7345.48	7987.97	7924.47	6275.33	5742.92	7764.9	7046.77	6704.04
60	22590.8	22031.4	23071.4	20780	15683.9	15705.5	19324.4	19161.4	21236.7	19312.9	19364.8	19564.8	18443.2	19194.2	19168.9	15119	13778.9	13546.9	9979.49	7768.63	7988.14	9399.27	9323.8	8717.85	9346.34	6976.16	7808.02	8657.04	7331.3	7908.03	7817.9	6219.99	5709.27	7649.73	6976.29	6652.96
61	24329.7	23742.8	24930.7	22349.7	16767.7	16802.6	20697.9	20523.4	22845	20684.8	20757.3	20943.2	19725.7	20601.1	20579.5	15992.5	14661.8	14443.2	10081.1	7885.72	8145.53	9333.17	9253.69	8706.68	9235.2	6976.75	7831.59	8526.75	7336.64	7849.66	7724.43	6170.72	5681.09	7545.32	6913.36	6608.27
62	25918.1	25305	26627.3	23818.5	17757.1	17804.1	21978	21793.5	24331.2	21981.8	22072.9	22231.9	20993.9	21978.3	21956.5	16975.7	15615.7	15406.5	10296.7	8072.4	8370.09	9333.15	9247.75	8757.26	9172.07	6999.07	7891.4	8426.25	7367.55	7817.92	7645.29	6129.65	5659.12	7452.27	6858.75	6569.66
63	27267.6	26628.2	28067.9	25084.6	18595.2	18651.9	23087.5	22895.1	25609	23129.4	23237.5	23363	22179.2	23252	23226.5	18043.7	16620.4	16417.4	10646.6	8340.83	8673.99	9413.06	9319.25	8881.9	9166.2	7049.39	7996.38	8361.8	7430.43	7820.46	7584.36	6098.91	5645.97	7372.33	6813.59	6539.13
64	28326.8	27663.2	29195.5	26095.8	19248.4	19312.6	23979.2	23783.5	26627.4	24078.7	24201.2	24289.8	23230.7	24369.4	24336.8	19167	17650	17450.6	11150.4	8702.54	9068.03	9589.69	9484.5	9095.21	9229.73	7134.41	8156.08	8345.65	7533.25	7865.3	7546.94	6081.68	5645.26	7307.68	6779.9	6518.93
65	29084.3	28399.7	30000.6	26841.8	19709.8	19781.4	24643.9	24445.2	27374.6	24812.8	24946	24999.2	24122.9	25303.5	25262.6	20317.8	18682.9	18483.1	11828	9170.26	9563.63	9882.9	9761.78	9414.93	9377.72	7262.57	8381.83	8389.86	7684.9	7962.43	7539.41	6082.75	5660.35	7263.06	6762.55	6514.57
66	29566.8	28865.2	30505.5	27346.5	20000.7	20076.6	25099.1	24899.8	27869.7	25343.1	25484.5	25501.2	24852	26050.7	25999.9	21467.5	19694.2	19493.1	12697	9753.83	10170.2	10315.9	10173	9862.25	9633.19	7441.61	8686.43	8507.53	7889.93	8122.92	7568.43	6105.92	5695.09	7242.95	6765.97	6529.83
67	29822.9	29107.9	30762.2	27652.3	20151.9	20230.9	25384	25185.8	28155.4	25700.7	25845.8	25824.7	25430.5	26625.5	26564	22588.7	20661.7	20456.7	13766.6	10458	10892.5	10915.4	10744.4	10459.6	10017.5	7681.6	9084.79	8713.49	8158.48	8360.54	7643.08	6156.44	5754.74	7252.74	6795.45	6569.91
68	29910.8	29186.2	30830.7	27817.6	20200	20282.2	25544.9	25346.4	28283.7	25925.8	26068	26007.1	25881.3	27053.3	26981.1	23654.7	21562	21351.1	15033.6	11279.9	11726.6	11712.2	11505.2	11235	10558.4	7995.08	9595.12	9028.54	8504.88	8691.43	7774.07	6240.58	5844.61	7298.58	6856.39	6639.74
69	29884.7	29152.6	30771.2	27891.3	20180.5	20265.5	25626.5	25424.1	28305.3	26058.3	26191.5	26090.3	26227.7	27360.9	27277.8	24639.5	22375.1	22155.8	16469.7	12201.1	12655.3	12735.1	12482.5	12212.4	11286.7	8396.67	10239.9	9469.64	8945.44	9135.95	7974.16	6366.83	5971.62	7388.18	6955.48	6746.39
70	29789.2	29050.3	30628.9	27911.2	20122.9	20209.3	25662.6	25455.3	28259.7	26130.5	26250.1	26106.4	26490.2	27572.1	27479.4	25519.4	23080.2	22852.2	18019.5	13185.8	13644.3	14003.9	13696.1	13409.4	12238.7	8902.92	11043.8	10064.2	9501.11	9717.72	8260.52	6544.98	6144.9	7530.35	7100.63	6895.62
71	29658	28911.8	30442	27905.1	20045.7	20134.4	25680.6	25465	28179	26168.2	26269.7	26082.1	26689.9	27713.7	27608.1	26274.6	23663.3	23424.9	19599.1	14181.9	14641.1	15511.8	15140.3	14820.1	13437	9531.87	12031.2	10846.3	10198.2	10464.6	8656.84	6789.46	6376.64	7737.72	7303.08	7098.12
72	29516.8	28760.5	30238.8	27895	19965.7	20056.7	25697.5	25473.1	28086.2	26191.4	26273.2	26041.5	26847	27806.6	27685.1	26897.7	24120.4	23870.8	21115.1	15131	15587.6	17214.7	16772.4	16404.4	14904.9	10296.3	13220.2	11855	11063.3	11407.7	9193.79	7119.49	6683.2	8029.21	7578.55	7369.28
73	29383	28615	30040.7	27896.6	19895	19988.1	25727.4	25494.5	27998.3	26216.6	26277.5	26001.2	26981.1	27871.8	27730.2	27394.5	24458.9	24196.3	22476.4	15975.8	16426.8	19026.1	18509.9	18082.8	16639.2	11194.7	14606.9	13122	12119.1	12572.8	9908.53	7558.81	7084.92	8431.79	7950.3	7730.55
74	29270.4	28488.1	29860.3	27921.6	19844	19939.2	25781.4	25542.9	27929.5	26259.8	26297.7	25973.6	27114.1	27930.1	27768.1	27789.3	24700.5	24423	23627.8	16681.8	17122.9	20835.2	20245.6	19754.8	18595.5	12204.8	16157.8	14671.4	13380.2	13975.7	10845.9	8135.37	7606.08	8984.37	8452.62	8212.62
75	29192.9	28395	29714.6	27979.8	19820.9	19918.4	25870.2	25628.9	27894.1	26334.5	26345.6	25971.8	27268.7	28003.1	27817.2	28113	24873.2	24578.8	24552.5	17239	17665.1	22521.8	21862.4	21308.5	20676.8	13278.7	17802.3	16490.5	14836.2	15604.3	12048.4	8877.19	8271.35	9736.69	9129.15	8856.78
76	29153.7	28340.7	29611.6	28073.2	19829.7	19929.6	25995.8	25752.8	27896.5	26446.3	26425.2	25999.7	27450.7	28097.9	27891	28395.9	25002.3	24689.5	25267.4	17657.7	18065.2	23982	23258.3	22646	22748	14342.6	19434.6	18506.3	16434.3	17394.7	13537.8	9800.22	9095.75	10744.4	10027.8	9706.88
77	29136.2	28312.7	29536.1	28179	19855.6	19958.9	26140.7	25891.1	27920.6	26574.7	26517.7	26039.1	27641.4	28201.2	27976	28640.1	25092	24760	25791.4	17949.1	18336.2	25138.5	24359.1	23697.5	24638.9	15305.4	20921.4	20573.7	18067.3	19220.4	15278.8	10884.2	10062.3	12047.8	11185.5	10796.5
78	29103.5	28275.5	29451.2	28259.5	19872.8	19977.9	26265.5	26007.9	27929.8	26681.5	26588.5	26056.8	27799.7	28277.8	28037.5	28822.6	25127.5	24777.9	26139.6	18124.5	18490	25954	25127.3	24427.1	26184.7	16081.4	22136.2	22506.7	19593.6	20919.3	17150.7	12056.7	11109	13638.3	12597.5	12120.7
79	29011.6	28187.9	29319.3	28270.5	19847.9	19954.5	26327.8	26057.6	27882.1	26720.8	26596.3	26014.5	27893.9	28285.8	28028.8	28903.3	25082.5	24717.2	26313.8	18187.7	18530.9	26425.2	25560.9	24832.3	27272.8	16611.5	22988.9	24115.9	20867.4	22325.3	18975.7	13209.5	12140.6	15422.3	14185.1	13606.7
80	28810.1	28001.7	29092.7	28164.5	19746.2	19853	26279.8	25993.1	27727.9	26644	26495.7	25876.6	27859.5	28173	27903.4	28839.6	24924.9	24546.9	26302.5	18132.1	18452.4	26571.6	25679.5	24933.4	27862.5	16873.7	23443.3	25249.8	21769.2	23304	20560.2	14219.1	13047.4	17240.5	15809.2	15125
81	28458.8	27678	28730.9	27899.7	19538.6	19644.2	26083.7	25781.4	27429.7	26413.4	26251.3	25600.2	27666.1	27901	27621.5	28595.8	24629.7	24240.8	26095.4	17953	18248.8	26429.1	25518.5	24764.2	27984.6	16884.3	23529.9	25843.7	22240.9	23796.3	21725.7	14968.6	13723.9	18895.1	17298.2	16514.8
82	27951.6	27210.3	28227.2	27477.9	19226.9	19328.3	25741.2	25426.7	26983.5	26035	25862.3	25196	27328	27469.9	27184.2	28178.6	24202.5	23803.6	25713.8	17667	17933.6	26059.5	25135.8	24380.3	27734.4	16695.4	23318.5	25947.3	22314.2	23842.9	22373.7	15392.1	14110.1	20191.8	18480.5	17615.5
83	27317.2	26627.3	27612	26928.3	18831	18929.1	25284.3	24957.5	26420.5	25540.1	25357.9	24697.6	26881.8	26911.4	26623.2	27629	23674.2	23266	25202.6	17302.6	17536.5	25534.6	24601	23849.6	27235	16373.4	22915.8	25675.8	22077.6	23547.1	22540.8	15506.1	14216.9	21002.4	19237.9	18316.9
84	26591.7	25966	26920.3	26289.1	18378.6	18473.3	24748	24409.1	25773.4	24966.1	24771.9	24140.5	26338.9	26265.7	25980.1	26994.4	23078.3	22663	24606.7	16887.2	17087	24915.1	23971.1	23228.5	26596.1	15978	22417.2	25162.8	21636.7	23028.7	22320.2	15374.7	14100.8	21322.9	19559.5	18609
85	25814.8	25262.7	26188.4	25594.7	17896.6	17988.4	24168.2	23816.7	25080	24351.4	24142	23533.3	25760.7	25577.9	25293.6	26316.1	22450.5	22028.3	23969.3	16448.7	16615.1	24251.6	23296.4	22565.3	25902.9	15551.9	21887.2	24528.2	21087.6	22395.3	21831.5	15078.2	13832.8	21234.8	19514.5	18556.2
86	25018	24544.9	25444	24876.2	17408.1	17496.9	23574.4	23206.2	24368.9	23722.5	23494.5	22874.6	25161.3	24878.7	24593.4	25621.6	21815.9	21390.6	23321.6	16006.3	16140.4	23575.4	22608.4	21891.8	25199.5	15120.2	21338	23852.1	20501.6	21723.5	21195.4	14696.4	13484.4	20853.3	19200.2	18251.9
87	24220.9	23829	24706.5	24146.7	16922.3	17008.8	22986	22591.6	23654.8	23088.1	22835.6	22121.8	24535.6	24182.3	23895.2	24927	21186.7	20764.1	22677.9	15568.2	15673.6	22903.7	21923.6	21223.2	24501.3	14694.7	20793.2	23168.2	19912.9	21049.7	20508.3	14289.5	13111.2	20306	18727.7	17803.2
88	23428.3	23118.4	23979.1	23409.5	16441.4	16525.3	22413.4	21972.5	22940	22452.7	22155.6	21242.7	23886.5	23492.2	23203.3	24229.5	20564.3	20148.5	22038.3	15135.4	15215.3	22238.7	21245.6	20562.5	23815.5	14278.5	20239.3	22487.7	19332.5	20401.1	19804.8	13883	12737	19694	18190.4	17297.3
89	22645.8	22413.3	23261.5	22665.2	15966.1	16045.8	21860.3	21351.9	22237.5	21815.9	21428.9	20215.5	23222.1	22807.4	22519	23530	19951.6	19543.1	21403.7	14708.6	14766.6	21581.6	20576.1	19911.7	23137.8	13871.3	19665.8	21812	18762	19775.4	19128.6	13482.7	12368.1	19067	17637.2	16779.6
90	21877.4	21715	22553.7	21920.3	15497.4	15571.7	21333.6	20731.5	21548.4	21183.3	20619.3	19057.3	22537	22126.4	21843.2	22829.3	19346.7	18949	20775.5	14289.4	14327.4	20933.7	19915.4	19271.6	22450.1	13474.8	19076.7	21140.4	18206.6	19184.2	18486	13092.1	12008.1	18441.7	17084.8	16266.2
91	21138.5	21039.4	21870.5	21189.7	15041	15110.3	20842.8	20123.7	20893.8	20574.8	19716.8	17816.2	21854.8	21464.8	21190	22148.7	18762	18375.2	20163.5	13884.8	13906	20309	19276.7	18655.1	21725.2	13095.8	18498.4	20484.6	17674.5	18637.1	17833.9	12716.7	11663.9	17835.3	16551.5	15773.7
92	20432.3	20389.3	21212.1	20480.3	14598.7	14662	20379.8	19530.6	20285	19994.4	18712.2	16568.2	21187.7	20827.5	20563.1	21490.4	18201.6	17820.6	19568.5	13494.5	13501.9	19706.5	18660.6	18064.4	20970.7	12734	17932.2	19846.3	17164	18129.8	17178.5	12357.2	11334.5	17248	16040.5	15301.1
93	19763.1	19762	20575.9	19790.2	14167.6	14226.8	19916.6	18955.7	19723.9	19455.8	17607.2	15266.5	20532.5	20213.9	19956.8	20857.3	17663.2	17290.9	18991.4	13117.2	13113.7	19123	18066.7	17495.9	20083	12387.7	17382.5	19219.8	16675.6	17639.7	16377.6	12012	11020.7	16684.8	15553.3	14851
94	19109.3	19148.2	19952.1	19112.9	13743.7	13798.9	19471.8	18389.4	19180.5	18932	16455.6	13996.3	19890.6	19613.2	19363.2	20237.7	17136.2	16771.6	18423.5	12747.9	12734.3	18551.8	17484.2	16941.1	19186.8	12050.2	16847.1	18602	16198.8	17170.5	15578.4	11675.1	10715.2	16133	15078	14412.7
95	18502.9	18560.4	19353.9	18457.7	13329.7	13385.9	18984.4	17846.9	18698.6	18475.4	15212.4	12629.1	19264.6	19043.2	18789.9	19648.6	16635.5	16286.4	17876.6	12390.5	12370.6	17997.9	16928.6	16408.5	18019.5	11729	16333.9	17995.1	15746.6	16703.7	14404.4	11352.4	10425.5	15611.5	14631.2	13999.4

## Sheet: S4 Fig Risesdronate DL
Temperature (°C)	RFU - 0 µM risedronate			RFU - 0.01 µM risedronate			RFU - 0.03 µM risedronate			RFU - 0.1 µM risedronate			RFU - 0.3 µM risedronate			RFU - 0.9 µM risedronate			RFU - 2.7 µM risedronate			RFU - 8.2 µM risedronate			RFU - 24.6 µM risedronate			RFU - 74.1 µM risedronate			RFU - 222.2 µM risedronate			RFU - 666.7 µM risedronate
25	13408.2	15675	12974.6	17847.7	13679	12592.2	12552.3	17847.4	17572.3	17135.4	11203.9	11107	12535.2	13077.2	12314.8	16188	12201	10864.2	9652.74	9715.99	10044.2	11706.7	8555.43	8769.97	9643.63	9879.03	9751.13	10831.5	10059	9036.72	8892.66	9054.43	9147.38	8565.41	9211.96	8838.68
26	13241.4	15497.1	12798.1	17541.7	13491	12381.2	12355.2	17531.2	17268.1	16797.1	11010.3	10915.9	12322.3	12886.2	12100.2	15907.3	12001.4	10657.3	9471.07	9529.87	9864.42	11530.8	8394.95	8618.78	9510.78	9710.26	9586.69	10658.5	9873.5	8852.01	8772.1	8905.96	8947.96	8408.96	9055.59	8645.52
27	13074.5	15319.3	12621.6	17235.7	13303	12170.3	12158.2	17215.1	16964	16458.7	10816.8	10724.8	12109.4	12695.1	11885.7	15626.5	11801.7	10450.3	9289.4	9343.76	9684.66	11354.9	8234.47	8467.6	9377.93	9541.49	9422.25	10485.4	9687.96	8667.3	8651.53	8757.49	8748.53	8252.51	8899.22	8452.35
28	12907.7	15141.4	12445.1	16929.7	13115	11959.4	11961.2	16898.9	16659.8	16120.4	10623.2	10533.8	11896.4	12504.1	11671.1	15345.7	11602.1	10243.4	9107.72	9157.65	9504.89	11178.9	8073.99	8316.42	9245.08	9372.72	9257.81	10312.4	9502.42	8482.59	8530.96	8609.03	8549.11	8096.05	8742.84	8259.18
29	12740.8	14963.5	12268.6	16623.7	12927.1	11748.5	11764.1	16582.8	16355.7	15782	10429.6	10342.7	11683.5	12313.1	11456.6	15064.9	11402.5	10036.4	8926.05	8971.53	9325.13	11003	7913.5	8165.24	9112.23	9203.95	9093.36	10139.4	9316.89	8297.88	8410.39	8460.56	8349.69	7939.6	8586.47	8066.02
30	12574	14785.6	12092.1	16317.7	12739.1	11537.5	11567.1	16266.6	16051.5	15443.7	10236	10151.6	11470.5	12122.1	11242	14784.1	11202.9	9829.47	8744.37	8785.42	9145.36	10827	7753.02	8014.06	8979.38	9035.18	8928.92	9966.33	9131.35	8113.17	8289.82	8312.09	8150.27	7783.15	8430.1	7872.85
31	12407.1	14607.7	11915.6	16011.6	12551.1	11326.6	11370	15950.5	15747.3	15105.4	10042.5	9960.52	11257.6	11931.1	11027.4	14503.4	11003.2	9622.51	8562.7	8599.3	8965.6	10651.1	7592.54	7862.88	8846.54	8866.41	8764.48	9793.29	8945.82	7928.46	8169.25	8163.63	7950.85	7626.7	8273.73	7679.69
32	12228	14404.9	11739.5	15694.9	12349.9	11114.7	11170.6	15623.8	15440.7	14765.1	9850.12	9777.82	11046.5	11732.7	10810.2	14220.5	10793.3	9424.63	8381.07	8417.39	8792.1	10462.6	7430.35	7712.43	8711.68	8697.12	8602.84	9641.87	8753.36	7736.41	8040.63	8007.99	7743.22	7461.92	8142.67	7484.36
33	12039.9	14181.4	11564.7	15366.5	12138.4	10904.8	10970	15289.3	15130.7	14427.1	9659.51	9599.09	10838.7	11527.4	10593.7	13932.2	10581.8	9238.05	8201.15	8239.84	8619.88	10262.5	7269.82	7560.73	8570.85	8527.8	8442.22	9500.45	8556.5	7541.81	7905.26	7848.19	7531.5	7290.56	8027.42	7288.48
34	11848.8	13950.9	11395.7	15034.7	11930.4	10704.1	10773.7	14957	14826.7	14096.8	9478.37	9425.24	10638.3	11326.1	10387	13642.2	10381.1	9066.84	8030.63	8071.68	8449.94	10052.5	7115.8	7409.56	8423.58	8361.39	8283.12	9363.23	8358.11	7349.2	7763.13	7685.64	7320.53	7116.05	7920.62	7097.08
35	11661.9	13726.1	11236.9	14711.1	11734.5	10519.3	10589.4	14637.9	14538.6	13782.5	9311.38	9261.9	10450.6	11137.5	10197.1	13359.3	10198.4	8911.47	7873.92	7917.17	8286.79	9835.23	6972.04	7261.49	8273.18	8200.48	8126.18	9227.34	8161.07	7162.06	7613.54	7520.72	7115.01	6941.22	7816.18	6913.49
36	11486.3	13520	11094.4	14405.1	11554.6	10353.4	10423	14340	14273.7	13490.8	9159.7	9113.79	10279.8	10967.1	10028.4	13090.6	10036.4	8770.6	7732.97	7778.2	8132.97	9612.44	6839.66	7117.21	8120.87	8044.53	7971.52	9089.92	7966.37	6982.64	7456.7	7353.24	6918.57	6770.08	7702.05	6738.29
37	11329.2	13341.3	10973.4	14129.5	11395.6	10208.4	10278.5	14072.2	14039.5	13229.8	9025.63	8984.37	10130.4	10819.4	9883.62	12845.2	9897.86	8643.53	7609.25	7656.47	7991.49	9387.61	6719.88	6978.54	7968.45	7894.08	7819.37	8949.97	7775.71	6814.27	7295.84	7185.51	6735.04	6606.16	7573.59	6572.3
38	11198.1	13199.4	10878.8	13895.7	11261	10086	10157.7	13843.6	13844.5	13008	8911.81	8876.69	10005	10697.6	9764.58	12631.9	9784.28	8530.58	7503.02	7551.46	7863.93	9164.46	6612.05	6846.82	7815.87	7747.85	7670.47	8807.72	7593.4	6659.2	7135.67	7020.64	6567.54	6453.63	7433.44	6417.72
39	11102.1	13103.6	10816	13715.3	11155.6	9989.46	10064.2	13665	13697.1	12836.6	8820.39	8793.5	9909.73	10605	9673.08	12460	9697.33	8434.51	7413.36	7463.77	7753.61	8948.76	6515.97	6724.44	7664.33	7606.32	7526.41	8664.16	7422.81	6518.89	6980.85	6862.68	6417.2	6314.48	7286.43	6274.97
40	11052.7	13066.9	10793.3	13601	11086.1	9924.02	10002.8	13547.2	13606.9	12727.2	8755.01	8738.24	9851.42	10547.3	9613.45	12340.4	9640.05	8358.71	7341.07	7394.67	7663.07	8745.94	6431.27	6613.32	7516.6	7470.12	7389.55	8519.63	7266.2	6393.32	6834.99	6714.64	6284.26	6189.12	7137.51	6144.3
41	11063.9	13105.3	10821.3	13571.4	11063.9	9897.68	9982.75	13507.3	13590.1	12697.8	8721.63	8716.4	9839.54	10532.7	9591.07	12285.7	9618.23	8308.06	7287.5	7345.67	7595.37	8562.16	6357.59	6515.84	7376.13	7340.97	7261.72	8373.65	7125.16	6282.02	6700.76	6578.22	6167.09	6076.88	6993.83	6026.21
42	11155.2	13243.2	10915.6	13649.2	11104.9	9922.97	10018.3	13567.3	13668.4	12770.3	8727.96	8736.82	9888.67	10573.6	9615.98	12312.3	9640.66	8288.98	7255.41	7319.26	7553.84	8401.73	6295.31	6433.53	7245.64	7220.81	7145.19	8228.62	6999.52	6183.5	6579.11	6454.47	6063.78	5977.18	6859.93	5920.28
43	11352.6	13513.1	11099.9	13866.2	11233.5	10018.5	10130	13756.8	13872.1	12975.4	8785.7	8812.94	10019.6	10688.7	9703.45	12441.9	9720.73	8311.11	7249.69	7321.21	7543.9	8268.86	6246.2	6368.23	7128.8	7111.75	7042.13	8085.91	6888.76	6097.22	6469.46	6342.81	5972.55	5887.67	6736.28	5824.88
44	11690.2	13958.3	11407.5	14264.2	11484	10213.1	10348.5	14116.3	14242.9	13351.4	8915.38	8965.86	10259.5	10907.2	9877.4	12703	9877.84	8387.56	7277.06	7357.8	7571.5	8166.32	6211.45	6321.47	7028.31	7015.13	6953.5	7946.5	6792.52	6021.94	6370.98	6241.77	5891.73	5806.97	6621.4	5739.24
45	12205	14629.5	11880.1	14893.9	11901.5	10547.2	10713.4	14694.8	14834.2	13941.4	9148.38	9227.95	10644.1	11267.6	10171.5	13126.9	10138	8538.78	7345.5	7436.21	7643.76	8096.58	6193.32	6295.76	6945.42	6933.56	6880.61	7814.01	6710.37	5957.57	6283.12	6151.6	5819.43	5733.73	6515.37	5662.98
46	12940.4	15589	12571.8	15813.9	12543	11077.7	11277.8	15551.2	15711.7	14793.1	9533.3	9648.29	11219.4	11822.2	10637.7	13753	10536.9	8797.45	7466.07	7567.6	7771.06	8061.5	6194.85	6293.5	6881.6	6869.51	6825.72	7692.9	6642.27	5904.21	6205.18	6071.75	5754.96	5667.04	6418.59	5595.19
47	13931.9	16894.7	13541.5	17082.7	13473	11875.7	12102.7	16747.5	16946.2	15947.5	10135.1	10292.1	12036	12634.6	11341.5	14621.7	11117.4	9209.34	7654.44	7767.1	7968.62	8065.3	6219.49	6317.93	6839.02	6824.99	6791.31	7584.82	6588.63	5862.65	6136.38	6001.45	5698.49	5605.94	6330.1	5535.58
48	15188.2	18576.6	14834.4	18729.7	14741.3	13011.1	13240.5	18325.8	18591.3	17417	11026	11230.1	13135	13764.4	12353.1	15763.5	11922.1	9827.44	7929.61	8052.15	8254.13	8113.4	6270.22	6372.49	6818.3	6802.55	6778.79	7492.43	6549.68	5833.23	6076.42	5940.76	5649.34	5550.42	6249.71	5483.6
49	16670.3	20602.5	16451.8	20725.6	16354.6	14522.6	14707.5	20276	20647.8	19160.5	12264.1	12516.4	14524.9	15242.7	13726.9	17185.5	12981.1	10704.9	8316.17	8445.97	8650.38	8213.79	6352.99	6462.48	6821.07	6804.64	6790.51	7417.93	6526.56	5817.3	6024.68	5889.91	5608.12	5500.38	6178.73	5439.04
50	18289	22866.2	18326.6	22965.5	18248.9	16380.2	16455.8	22516.2	23038.1	21083.7	13854.5	14152.7	16161.9	17044	15463.2	18867.7	14297.4	11874.2	8842.86	8977.28	9185.75	8379.14	6475.27	6596.12	6850.49	6833.81	6828.93	7362.28	6520.5	5816.03	5981.11	5848.05	5574.72	5455.92	6116.01	5401.1
51	19908.1	25187.4	20318.2	25270.7	20284.4	18465.9	18363.1	24884.8	25592.6	23039.7	15718.3	16056.4	17943	19069	17480.9	20751.1	15831.7	13319.6	9537.48	9673.22	9888.74	8627.81	6648.47	6784.99	6910.84	6894.27	6897.99	7327.19	6532.8	5830.2	5945.82	5816.07	5550.29	5417.02	6061.4	5369.69
52	21379.2	27353.7	22243.4	27425.8	22270.6	20594	20254.4	27170.7	28086	24857.8	17704.7	18071.9	19723.6	21158.1	19628.6	22742.1	17505.4	14975.4	10423.7	10558.4	10784.4	8985.23	6888.36	7045.05	7007.87	6992.56	7003.64	7315.71	6565.02	5861.01	5920.5	5795.23	5535.47	5384.31	6016.19	5345.13
53	22579	29169.8	23914.4	29234.1	24013.4	22550.7	21943.8	29163.9	30285.1	26388.6	19622.5	20006.1	21349.8	23125.5	21715.1	24735.8	19215	16735.4	11517.8	11651.5	11892.4	9486.52	7218.02	7399.42	7152.84	7138.77	7156.2	7332.11	6620.11	5911.28	5907.99	5787.63	5532.9	5358.82	5981.98	5328.38
54	23446.8	30522.8	25194.7	30575.1	25365	24146.1	23282.5	30713.7	32015	27551	21276.1	21665.3	22698.8	24805.2	23546	26633.7	20851.7	18470	12822.7	12957.2	13219.1	10180.6	7667.54	7879.57	7357.88	7348.73	7371.66	7384.89	6702.98	5986.1	5911.33	5796.62	5544.54	5342.2	5960.52	5320.85
55	23997.9	31408.4	26048.1	31439.9	26279.9	25285.3	24211.3	31775.3	33212.7	28342.8	22537.5	22922.8	23716.8	26103.8	24992.6	28358.2	22324.7	20057.1	14316.8	14456.1	14746.3	11123.8	8271.75	8520.36	7643.54	7643.04	7670.75	7485.35	6821.5	6091.99	5933.7	5824.72	5573.75	5336.43	5955.38	5324.58
56	24307	31913.9	26533.8	31919.2	26810.9	25988.6	24766.7	32411.8	33938.6	28830.6	23385.9	23761.3	24423.3	27019.2	26025.4	29865.9	23584.2	21418.6	15958.3	16107.1	16432.5	12385	9070.97	9364.3	8041.01	8051.29	8081.31	7649.63	6988.5	6241.05	5978.55	5874.38	5622.58	5344.42	5969.62	5342.28
57	24471.7	32171.6	26760.8	32150.3	27068.6	26351.5	25046	32748.2	34322.1	29121.5	23884.2	24249	24885.4	27617.6	26698.4	31155.2	24619.2	22526.8	17682.6	17845.5	18211.4	14032.6	10106.4	10454.2	8597.99	8618.71	8645.48	7903.71	7222.25	6451.06	6049.21	5949.15	5695.06	5368.93	6006.17	5376.12
58	24589.1	32323.3	26855.8	32280.1	27181.7	26503.8	25168	32932.2	34520.4	29327.7	24137.4	24492.1	25194.3	28003.9	27109.7	32248.5	25451.5	23397.3	19410.1	19590.8	20000.6	16110.4	11403.4	11816.7	9380.68	9408.72	9421.12	8287.6	7550.22	6746.31	6150.68	6054.1	5796.05	5412.37	6066.87	5428.2
59	24735	32481.8	26931.3	32427	27267.3	26575.4	25243	33092.9	34673.7	29537.1	24266.1	24612.8	25438.7	28286.3	27376.9	33190.1	26124.7	24074.2	21056.6	21258.3	21711.4	18602.8	12951.1	13440	10476.4	10498.7	10477.9	8857.77	8009.01	7160.52	6293.4	6197.79	5934.79	5476.81	6154.17	5500.82
60	24951.8	32713.4	27056.3	32662	27399	26659	25346.8	33318.4	34878.5	29811.1	24367.9	24711.7	25684	28549	27598.1	34031.7	26692.7	24616.3	22562.1	22784.2	23277.5	21436.6	14703.9	15276.9	11970.7	11971.3	11891.3	9700.42	8653.29	7745.31	6496.99	6399.2	6127.7	5566.86	6272.76	5598.93
61	25253.5	33046.4	27257.7	33023.2	27607.2	26797.7	25513.3	33647	35175.4	30177.3	24498.1	24842.1	25965.6	28842.1	27832.5	34822.4	27202	25077.7	23885.7	24127.9	24656.5	24467.6	16573.1	17234.7	13912.4	13876.9	13708.2	10926.9	9553.08	8565.38	6796.36	6690.41	6404.24	5690.18	6432.72	5729.77
62	25629.1	33472	27531.5	33500.5	27886.6	26995.5	25740.8	34073.2	35560.6	30626.9	24668.9	25015.9	26288.6	29176.6	28097.7	35583.2	27678.9	25489.7	25009	25269.2	25827.6	27492.2	18431.9	19182.6	16274.9	16193.1	15907.7	12653.9	10785.6	9691.18	7248.73	7122.16	6810.02	5861.27	6651.85	5908.27
63	26039.1	33940.9	27842.8	34042.8	28202.6	27225	25999.8	34550.3	35991.4	31116.5	24864	25217	26626	29527.6	28377.1	36298.1	28118.3	25855.5	25923	26197.6	26780.7	30284.5	20139.7	20976.2	18931.6	18802.3	18381.6	14962.1	12406.3	11176.2	7937.99	7769.2	7412.35	6107.56	6965.31	6160.89
64	26427.6	34382.8	28137	34575.5	28498.2	27440.1	26241.5	35009.1	36401.2	31586.2	25046.5	25406.2	26932.4	29848	28627.5	36916.2	28487.1	26154.5	26624.5	26907.9	27512.7	32653.9	21576.8	22490.6	21654	21489.5	20930.1	17830.7	14405	13013.7	8961.36	8718.56	8290.74	6473.28	7427.93	6530.22
65	26734.7	34724.8	28356	35022.4	28715.4	27587.8	26413.8	35371.4	36714	31961.4	25169.2	25533.9	27155.4	30081.3	28797.8	37382.2	28742.7	26354.8	27104.2	27392	28015.5	34471.7	22661.3	23641.7	24163.3	23984.7	23300.5	21088.2	16670.1	15102.6	10399.2	10045	9516.18	7021.58	8121.73	7077.77
66	26907.7	34899.7	28446.8	35286	28797.2	27616.1	26465.1	35562.9	36858.1	32174.7	25183.9	25553.2	27244.9	30169.8	28840.2	37634.7	28839.4	26417.2	27354.8	27641.6	28280.9	35685.6	23361.3	24395.8	26210	26041.7	25259.9	24440.8	18999.8	17260.7	12267.9	11767.2	11110.9	7831.56	9148.05	7880.97
67	26919.3	34872.9	28377.5	35324.4	28713.7	27495.5	26368.4	35543.9	36793.7	32192.9	25061.3	25433.2	27174.1	30081.7	28722	37639.8	28752.1	26318.3	27377.7	27659.2	28311.9	36321.7	23694	24767.9	27634.5	27500.1	26653.6	27557.6	21147.8	19262.4	14467.6	13801.6	13003.4	8971.14	10597.2	9008.25
68	26781.8	34661.8	28154.5	35149.6	28471	27226.8	26127.8	35318.7	36523.1	32027.8	24798.9	25172.3	26953.9	29821.1	28445	37413.5	28490.2	26059.8	27198.3	27471.1	28134.2	36472.2	23717.4	24814.9	28399.2	28316	27435.1	30107.7	22872.5	20886	16791.1	15962.6	15027.2	10451.4	12487.9	10475.6
69	26526.2	34307.8	27809.8	34812.4	28105	26837.1	25773.8	34930.2	36087.1	31715.2	24418.8	24794.1	26615.5	29421.8	28040	37009.3	28093.9	25672	26860.4	27122.8	27792.4	36263.6	23513	24621.9	28596.3	28572.3	27679	31895.1	24022.4	21988	18977.9	18014.4	16964.5	12197.8	14732	12216.4
70	26189.6	33856.3	27381.3	34361.4	27651.1	26358.2	25336.1	34423.8	35533.7	31300.2	23952.2	24329.2	26193.5	28923.6	27542	36475.1	27602.4	25186.8	26410.1	26662.5	27334.4	35814.5	23156.4	24266.1	28384.1	28420.3	27525.2	32917.2	24580.2	22550.9	20769.4	19712.9	18586.9	14051.6	17125	14075.8
71	25809.2	33350.9	26904.4	33856.9	27149.6	25824.6	24850	33850.3	34912	30832.1	23431.8	23809.6	25724.5	28366.9	26983.3	35865.2	27056.2	24641.2	25891.2	26133.6	26803.8	35220.6	22708.9	23810.4	27922.9	28012.8	27117.2	33308.3	24641.6	22658.5	21983.8	20883	19723.1	15798.9	19395.3	15844.4
72	25412.8	32825.1	26406.8	33337.9	26631.5	25264.6	24343.2	33249.5	34261.8	30344.9	22885.9	23262.9	25153.6	27785	26395.2	35224.7	26488	24065.8	25338.8	25573.2	26237	34553.5	22215.3	23303.2	27340.5	27473.3	26574.8	33216.6	24346.2	22438.3	22600.3	21491.6	20331	17225.1	21264.3	17306.7
73	25011.5	32292.9	25903.1	32819.2	26111.2	24695.6	23830	32644.1	33604.6	29853.4	22330.8	22703.8	24498.1	27195	25794.1	34576	25913.7	23481.7	24772.9	25001.2	25654.7	33855.3	21703.8	22775	26722.4	26883.9	25980	32835.7	23841.5	22024.5	22720.5	21624	20483	18188.3	22545	18313.5
74	24558.5	31758.9	25395.6	32297.6	25589.3	24123.1	23314.6	32037.5	32947.4	29366.3	21772.3	22139.2	23762.9	26600.8	25184.8	33923.4	25334.4	22893.4	24200	24424.6	25066.2	33142.7	21185.2	22236.3	26104.3	26277.9	25366.3	32308.1	23243.3	21525.3	22490.4	21410.9	20299.5	18664.4	23195.7	18828.3
75	24058.5	31227	24883.9	31772.6	25069.9	23553.1	22803.7	31435.5	32294.3	28888.8	21214.1	21500.5	22950	26005.3	24573.5	33274.3	24754.2	22306.8	23625.9	23847	24477.3	32424	20666.8	21694.8	25498.1	25665.3	24745.5	31703.6	22615	20997.3	22062.5	20998.7	19915.1	18728.7	23315.7	18922.3
76	23510.3	30700.1	24368.4	31245	24553	22989.7	22297.9	30841.1	31648.4	28417.8	20660.6	20790.9	22056	25414.2	23965.7	32631.1	24175.2	21725	23054	23272.8	23893.5	31705.3	20151.6	21155.2	24865.1	25051.7	24124.5	31052.2	21977.8	20459.6	21454.7	20506.1	19443.9	18502.6	23055.9	18711.8
77	22911.9	30175.8	23851.7	30712.5	24036	22432.2	21795.4	30250.7	31008.3	27953	20112.7	20013.9	21241.6	24827.7	23363.3	31991.2	23597.5	21149.7	22486.8	22702.7	23316.5	30990.1	19643.3	20620.9	24201.5	24440.8	23507.1	30389	21340.9	19919.2	20739.3	19991.7	18947.6	18114	22580.2	18324.3
78	22255.8	29650.6	23334.1	30174.2	23518.4	21880.6	21296.2	29663.3	30374.5	27493.7	19571.7	19171.3	20486	24246.5	22767.9	31350.9	23022	20580.4	21926.4	22138.6	22747.8	30279.9	19142.4	20093.3	23501	23835	22895.2	29723.6	20713.7	19382.3	19936.9	19474.6	18445.9	17662.5	22017.6	17862.8
79	21634.8	29122.8	22816.8	29629.4	23003	21334.4	20798.2	29078.2	29742.3	27033.5	19039.7	18259.6	19779.7	23672	22181.5	30709.2	22451.8	20020	21373.8	21581.7	22186.6	29574.5	18648.5	19573.4	22756.4	23235.2	22290.8	29059.6	20101.7	18851.8	19055.4	18960.3	17944.4	17198.5	21438.4	17384.8
80	21036.4	28591	22301.5	29075.1	22488.7	20793	20299.4	28494	29110.5	26568.4	18518.5	17423.2	19118.7	23104.4	21603.5	30065.7	21888	19471.1	20828.5	21033.4	21631.6	28873.5	18159.8	19061	21961.5	22642.6	21694.3	28400.4	19509.6	18330.3	18101.6	18450.1	17447.1	16738	20857.7	16905.1
81	20455.3	28053	21791.8	28508.9	21975.5	20256.7	19802.5	27905.7	28476.8	26102.5	18006.8	16661.4	18507.7	22542.8	21032.8	29418.8	21330.3	18933.7	20289.7	20493.1	21082	28176.4	17678	18555.3	21192.1	22057.4	21105.8	27743.2	18939.3	17819.7	17294.3	17946.2	16957.2	16283.7	20282.8	16430.5
82	19887.7	27507.8	21286.6	27929.7	21464.1	19728.1	19308.8	27313.2	27839.7	25631.8	17504.8	15967.9	17872.8	21985.2	20468.5	28766.9	20778.6	18407.2	19756.1	19959.2	20536.7	27479.4	17200.8	18055.9	20443.2	21478.6	20524.8	27087.1	18393	17320.7	16605.8	17452.6	16475.6	15836.1	19715.8	15962.6
83	19339.3	26954.2	20783	27335.2	20954.8	19207.7	18819.4	26714.6	27197.7	25153.8	17013.7	15342.1	17235.2	21431.6	19911.2	28111.7	20233.6	17892	19227.1	19431.5	19995.3	26782.9	16730	17563	19713.3	20905.9	19845.7	26431.3	17869.9	16833.8	16025.4	16968.2	16003	15396.5	19158.5	15503.3
84	18766.5	26394.5	20282.8	26724.2	20446	18696.6	18334.9	26109.2	26553.2	24670.9	16532.2	14789.7	16609.6	20881	19359.6	27451.9	19693.8	17388.1	18702.8	18909	19457.7	26084.9	16265.6	17074.8	19002	20338.1	19070.2	25778.3	17368.6	16358.2	15544.8	16494	15539.8	14966.6	18611.3	15052.1
85	18144.6	25826	19785.3	26098.7	19937	18194.3	17855.2	25497	25901.2	24183.9	16060	14241.7	15992.5	20334.4	18812.4	26784.6	19158.3	16892.7	18182.8	18390.3	18924.6	25383.7	15808.6	16591.8	18309	19774.6	18197.1	25127	16884.8	15799.6	15158.6	16030.7	15086.7	14544	18074	14610.4
86	17450.1	25243	19283.3	25456.4	19423.6	17696	17377	24877.6	25236.7	23681.1	15593.9	13682.6	15339.1	19785.2	18267.2	26106.9	18625.2	16403.8	17664.8	17873.3	18392.8	24673.5	15353.6	16110.2	17582.2	19209.5	17213.8	24472.5	16412.4	15169.6	14753.1	15574.2	14639.4	14124.7	17539.5	14173.3
87	16671	24649.8	18776.6	24795.3	18906.5	17201	16898.7	24253.2	24562.2	23163.6	15132	13099.1	14629.5	19235.3	17724.8	25423.7	18095.7	15923	17150.2	17359	17862.7	23958.3	14902.2	15629.6	16835.3	18644	16119.6	23814.5	15949.7	14482.7	14342.6	15123.7	14199	13710.4	17008.8	13743
88	15899.9	24047.3	18267.2	24121.3	18384.9	16708.6	16420	23625.2	23876.2	22631.1	14662.5	12468.3	13859.3	18685.8	17185.5	24736.9	17569.6	15449.6	16639.9	16848.2	17335.8	23240	14454.3	15151.1	16075.6	18081.3	15121	23157	15497	13747.3	13931.2	14680.6	13767.7	13302.3	16483	13319.8
89	15169	23436.2	17753	23440.4	17858.8	16219.9	15801.6	22996.8	23179	22080.3	14173.8	11782.3	13141.1	18139.5	16651	24051.8	17049.2	14984.3	16133.5	16341.7	16813.5	22524	14010.9	14676.2	15305	17524.5	14209.3	22502.9	15053.3	12981.7	13523.2	14244.8	13346.2	12898.9	15961.4	12904.5
90	14569.8	22819.4	17235.2	22747.7	17330.2	15736.3	15089.1	22367.3	22477.5	21507.7	13640.9	11037.1	12519.1	17594.8	16123.7	23372.3	16535.6	14529	15632.8	15840.6	16296.5	21814.5	13573.2	14206	14523.3	16974.2	13382.5	21854.5	14619.9	12378.5	13120.6	13816.8	12933.9	12503	15446.4	12498.5
91	14169.7	22212.9	16723.4	22041.5	16807.5	15266.4	14292	21745.5	21785.6	20947.7	13055.5	10220.1	12096.2	17065.1	15612.4	22707	16037.5	14089.1	15146.1	15351.6	15793.6	21126.2	13150.4	13750.1	13783.5	16443.4	12671.8	21225.8	14204.8	11918	12729.6	13404.8	12539.9	12123.8	14951	12111.6
92	14036.8	21617	16220.6	21335.6	16290.8	14810.4	13285.3	21133	21105.2	20394.4	12405.2	9379.45	12029.3	16551.7	15118.8	22054.5	15554.3	13664.2	14673.1	14875.5	15307.4	20460.6	12741.7	13309.5	13073.4	15932.6	12072.3	20618	13806.3	11589.4	12348.7	13007.8	12162.7	11760	14473.6	11741
93	13959.9	21032	15724.7	20580.6	15779.8	14368.3	12374.8	20524.6	20436.5	19903.3	11686.5	8441.09	12111.5	16053.3	14642.5	21409.9	15087.5	13255.5	14215	14413.2	14837.5	19813.2	12347.3	12883.5	12461.3	15440.6	11506.6	20031.2	13421.9	11350	11977.9	12626.2	11801.8	11410.8	14016	11389.1
94	14017.1	20455.8	15235	19826.6	15274.6	13933.7	11415.5	19922.2	19778.5	19415	10938.9	7505.66	12355.6	15563.2	14175.4	20772.7	14628.9	12853.9	13764.6	13956.8	14375.3	19178.8	11960.7	12466	11861	14958.2	10950.7	19454.8	13046	11216.4	11613.1	12252.2	11449.1	11071	13568.8	11046.6
95	13944.2	19890.4	14753.7	18967	14774.2	13513.9	10906.1	19318.8	19131	19068.8	10109.4	6380.22	12534.1	15090.7	13728.8	20135.1	14189.2	12471.7	13333.6	13519.1	13934.9	18558.4	11589.4	12065.2	11466	14498.5	10468	18904	12683.9	11009.2	11257.7	11897	11116.3	10746.7	13145.8	10725.6

## Sheet: S4 Fig Risesdronate DA
Temperature (°C)	RFU - 0 µM risedronate			RFU - 0.01 µM risedronate			RFU - 0.03 µM risedronate			RFU - 0.1 µM risedronate			RFU - 0.3 µM risedronate			RFU - 0.9 µM risedronate			RFU - 2.7 µM risedronate			RFU - 8.2 µM risedronate			RFU - 24.6 µM risedronate			RFU - 74.1 µM risedronate			RFU - 222.2 µM risedronate			RFU - 666.7 µM risedronate
25	16217.9	16918.6	15566.2	11254.1	11804.9	11239.1	16661.7	14560.4	11522.3	11832.2	11532.9	10276.5	15696.7	10512	10706	11885.1	10657.3	10318.2	11996.5	9208.98	11788.8	11109.7	8109.62	7980.04	9717.23	8813.53	8526.32	9211.99	8779.11	9868.95	8421.41	8415.2	8262.11	8610.77	8287.36	8672.07
26	15941.6	16600.4	15326.7	11049.6	11575.4	11011.7	16303.6	14336.4	11321.2	11616.8	11340.7	10067.1	15407.2	10297.2	10494.5	11663.2	10468.8	10111.1	11793.5	9055.31	11611.4	10902.2	7968.47	7831.74	9603.7	8677.3	8340.89	9075.64	8599.56	9626.62	8249.98	8253.95	8121.51	8437.6	8120.86	8491.64
27	15665.4	16282.3	15087.1	10845.2	11346	10784.3	15945.5	14112.3	11120.1	11401.4	11148.6	9857.6	15117.6	10082.5	10282.9	11441.3	10280.3	9903.98	11590.5	8901.64	11434.1	10694.7	7827.33	7683.44	9490.16	8541.06	8155.46	8939.29	8420.01	9384.28	8078.56	8092.69	7980.91	8264.43	7954.36	8311.21
28	15389.1	15964.1	14847.6	10640.8	11116.5	10556.9	15587.4	13888.3	10919	11186	10956.4	9648.13	14828.1	9867.68	10071.3	11219.4	10091.8	9696.88	11387.4	8747.97	11256.7	10487.2	7686.18	7535.14	9376.62	8404.83	7970.03	8802.93	8240.46	9141.95	7907.13	7931.43	7840.31	8091.26	7787.86	8130.78
29	15112.9	15645.9	14608	10436.3	10887.1	10329.5	15229.2	13664.3	10717.9	10970.5	10764.3	9438.66	14538.6	9652.9	9859.69	10997.5	9903.32	9489.78	11184.4	8594.3	11079.4	10279.7	7545.03	7386.84	9263.09	8268.6	7784.61	8666.58	8060.91	8899.62	7735.7	7770.17	7699.71	7918.09	7621.37	7950.35
30	14836.7	15327.8	14368.5	10231.9	10657.6	10102	14871.1	13440.3	10516.8	10755.1	10572.1	9229.19	14249.1	9438.12	9648.11	10775.6	9714.82	9282.68	10981.4	8440.63	10902	10072.2	7403.89	7238.54	9149.55	8132.36	7599.18	8530.23	7881.36	8657.29	7564.27	7608.92	7559.11	7744.92	7454.87	7769.92
31	14560.5	15009.6	14128.9	10027.4	10428.2	9874.65	14513	13216.3	10315.8	10539.7	10380	9019.71	13959.6	9223.33	9436.52	10553.7	9526.32	9075.59	10778.3	8286.96	10724.7	9864.64	7262.74	7090.24	9036.01	7996.13	7413.75	8393.87	7701.81	8414.96	7392.85	7447.66	7418.51	7571.75	7288.37	7589.49
32	14272.4	14689.2	13884	9827.03	10209.7	9644.58	14159.7	12977.8	10113.2	10327.1	10201.6	8825.79	13667	9013.72	9224.22	10335.5	9335.66	8868.78	10574.2	8136.66	10544.8	9666.32	7120.52	6948.48	8938.78	7852.68	7226.6	8260.22	7516.69	8170.16	7217.06	7281.21	7276.29	7393.55	7118.84	7411
33	13973.7	14367.7	13633.3	9629.14	9998.76	9420.96	13813.7	12724.1	9907.6	10116.9	10030.3	8648.94	13373.4	8812.87	9017.9	10122.5	9147.82	8666.63	10366.6	7988.43	10355.9	9471.08	6978.39	6810.73	8851.91	7704.15	7043.25	8127.22	7334.42	7932.29	7040.62	7112.83	7125.11	7210.24	6944.81	7230.64
34	13673.4	14051.2	13382.3	9438.61	9798.28	9211.19	13481.9	12465.2	9705.41	9913.99	9862.82	8492.21	13083.1	8626.59	8825.28	9919.35	8970.9	8475.24	10158.5	7843.63	10159.9	9278.24	6839.99	6676.84	8767.83	7552.93	6869.87	7994.22	7160.53	7706.76	6869.52	6946.68	6965.67	7026.33	6771.13	7050.13
35	13382.2	13748.6	13141.6	9263.41	9615.21	9021.16	13174	12215.6	9516.21	9725.21	9700.81	8357.28	12803.9	8459.92	8652.49	9731.37	8811.18	8300.1	9952.89	7705.31	9960.23	9087.53	6708.64	6545.77	8679.29	7401.92	6710.15	7860.85	6998.89	7496.2	6707.72	6787.26	6803.15	6847.26	6602.92	6874.02
36	13111.8	13468.8	12920.9	9109.93	9455.94	8853.92	12898	11986.6	9346.88	9557.51	9549.95	8245.14	12543.4	8315.87	8503.39	9563.55	8672.31	8145.61	9753.57	7575.55	9762.35	8898.39	6586.37	6419.07	8579.44	7253.44	6565.78	7727.01	6850.61	7301.03	6557.14	6636.35	6640.86	6676.87	6443.24	6705.35
37	12875.5	13223.8	12732.5	8984.54	9328.18	8713.02	12665.6	11791.3	9206.29	9419.02	9418.69	8157.64	12316.5	8198.25	8382.23	9423.47	8559.63	8014.77	9564.35	7457.85	9573.56	8713.02	6475.77	6299.21	8466.04	7110.14	6436.74	7593.52	6716.29	7122.06	6418.89	6496.65	6486.62	6519.36	6296.04	6547.19
38	12690.3	13029.8	12594.4	8892.77	9237.19	8603.62	12488.6	11640.5	9100.74	9317.72	9316.57	8098.56	12136.3	8110.43	8292.25	9317.39	8478.35	7911.21	9389.93	7354.71	9399.81	8534.8	6378.02	6188.36	8342.21	6975.12	6322.12	7461.35	6595.1	6959.7	6294.85	6369.78	6345.49	6377.58	6163.83	6402.46
39	12575.3	12906.9	12526.1	8841	9187.75	8531.12	12381	11547.4	9036.44	9261.93	9254.79	8073.56	12019.3	8057.55	8237.97	9252.77	8432.52	7839.6	9234.86	7269.23	9247.44	8366.82	6292.49	6087.81	8215.3	6850.23	6220.94	7331.53	6485.93	6813.66	6183.81	6255.76	6219.4	6251.57	6045.94	6272.53
40	12554.7	12879.7	12550	8837.78	9187.18	8502.2	12359.2	11526.5	9020.87	9260.52	9246.24	8091.88	11984.1	8046.97	8225.22	9238.63	8428.54	7805.03	9105.14	7204.58	9123.95	8213.51	6219.72	6000.1	8095.89	6736.85	6132.32	7206.35	6388.11	6683.26	6084.65	6153.84	6107.32	6140.31	5941.12	6156.58
41	12657.4	12977.8	12695.6	8895.04	9246.72	8526.05	12445.9	11596.9	9065.35	9325.46	9305.26	8166.08	12053.5	8088.81	8262.7	9286.46	8475.86	7814.32	9007.26	7165.08	9036.36	8079.51	6159.97	5926.69	8002.18	6635.52	6055.93	7086.63	6300.62	6568.6	5996.2	6063.42	6008.4	6041.67	5847.39	6053.4
42	12918.4	13238.2	12999.6	9031.33	9383.83	8616.6	12671.2	11785	9186.43	9476.31	9452.54	8314.14	12254.9	8196.92	8363.44	9410.48	8586.13	7877.46	8949.78	7154.73	8992.15	7968.71	6112.95	5868.2	7953.26	6546.77	5991.31	6973.67	6222.72	6469.63	5917.55	5982.79	5920.62	5954.47	5763.01	5961.31
43	13380.8	13704.8	13504.8	9276.18	9628.05	8797.62	13075.9	12129.8	9412.83	9742.76	9718.19	8562.46	12625	8394.18	8550.29	9629.45	8777.3	8010.57	8941.77	7179.06	9000.67	7884.63	6079.73	5826.54	7963.91	6470.39	5938.39	6869.25	6154.13	6386.21	5846.82	5910.92	5843.02	5876.68	5686.92	5878.87
44	14094.2	14427.7	14264.2	9671.9	10024.7	9109.12	13711.2	12685.5	9788.52	10165.1	10144.9	8946.7	13207.9	8715.25	8858.65	9967.61	9074.29	8238.32	8993.18	7243.95	9070.5	7831.05	6062.89	5804.37	8032.21	6407.89	5897.56	6774.87	6094.9	6318.52	5784.2	5847.27	5775.26	5807.28	5618.29	5804.85
45	15105.4	15452.9	15327.6	10270	10629.1	9603.85	14631.3	13511.4	10366	10790.4	10780.2	9504.37	14048.7	9202.59	9334.14	10450.2	9504.37	8593.68	9115.08	7356.06	9211.38	7812.07	6065.02	5804.15	8149.08	6360.34	5870.28	6690.98	6044.64	6267.68	5729.49	5791.46	5717.2	5745.54	5556.72	5739.15
46	16459.8	16824.9	16747.7	11131.1	11507.9	10350.1	15893	14677.8	11210.9	11675.2	11681.4	10279.3	15193.6	9909.09	10034.6	11102.6	10096.8	9117.82	9320.13	7523.29	9435.17	7831.25	6089.72	5827.97	8285.05	6329.37	5858.22	6618.91	6004.35	6234.42	5682.09	5743.06	5668.62	5691.24	5502.33	5681.04
47	18176.6	18560.1	18554.3	12309.5	12723.5	11418	17532.7	16241.8	12384.8	12865.9	12897.6	11305.9	16670.5	10885.1	11017.3	11941.5	10875.6	9852.98	9622.31	7755.33	9755.74	7894.27	6141.66	5880.67	8417.67	6316.76	5863.98	6559.76	5974.74	6219.47	5642.13	5702.14	5629.39	5642.91	5455.1	5629.9
48	20220.3	20623.4	20728.4	13826.4	14304.8	12853	19538.9	18216.4	13920.3	14376.6	14446.2	12586.5	18467	12156.7	12317.7	12968.4	11847.3	10828.4	10037.3	8062.83	10189.2	8009.66	6227.15	5967.23	8524.13	6325.38	5890.65	6514.19	5957.22	6224.23	5610.09	5668.93	5599.73	5601.21	5415.03	5586.06
49	22489.6	22912	23176.9	15638.5	16211	14633.6	21826	20532.5	15781	16159.5	16280.4	14071.2	20511	13697.9	13917	14157.6	12990.5	12042.1	10580.1	8456.67	10753.3	8189.32	6353.66	6094.17	8614.35	6358.22	5941.63	6483.63	5953.98	6250.73	5585.93	5643.6	5579.6	5565.82	5380.99	5549.24
50	24828.3	25271.8	25748.2	17636.9	18330.8	16666.8	24247.5	23052.1	17864.9	18110.2	18297.2	15668.5	22682.9	15431.2	15739.2	15462.2	14261	13456	11265.6	8948.38	11466.1	8447.23	6530.81	6270.56	8706.91	6421.57	6023.14	6471.09	5968.22	6301.55	5570.42	5627.04	5569.53	5536.27	5353.14	5518.74
51	27034.1	27499.8	28228.8	19654.5	20486.2	18787	26598.8	25566.5	20002.9	20067.5	20333.9	17243.2	24817.8	17225.8	17648.7	16814	15589.7	14992.4	12105.6	9546.69	12341.7	8800.67	6768.65	6506.54	8832.95	6523.14	6142.72	6480.74	6003.38	6380.4	5565.62	5620.44	5570.24	5513.04	5331.55	5495.41
52	28918.8	29407.2	30403.6	21502.3	22473.1	20793.2	28671.9	27847.6	21996.3	21851.7	22206.7	18650.4	26748.2	18927	19480.1	18140.8	16897.5	16551.2	13109.3	10259.3	13390.8	9265.03	7078.14	6810.94	9017.57	6672.73	6309.52	6518.97	6061.47	6493.87	5573.24	5626.01	5583.31	5497.16	5317.04	5480.11
53	30358.2	30867.5	32110.9	23015.5	24109.1	22493.5	30306.8	29703.7	23661.2	23309.4	23755.7	19775.4	28344.9	20393.7	21075.1	19377.8	18115.3	18030.8	14283.1	11089.9	14618.5	9854.19	7468.1	7192.13	9283.72	6881.84	6533.74	6594.88	6149.6	6652.19	5596.48	5646.96	5611.63	5489.5	5310.21	5473.59
54	31321	31847.3	33289.6	24108.8	25295.4	23772.3	31443.8	31045.4	24895.6	24365.2	24897	20570.6	29555	21543.1	22335.5	20486.8	19199.7	19355.7	15629.8	12039.9	16023.9	10580.1	7947.53	7657.75	9640.79	7161.38	6826.09	6719.21	6276.7	6868.54	5639.25	5687.2	5659.05	5492	5314.15	5478.25
55	31865.4	32401.4	33977.4	24789.1	26032.6	24611.1	32117.9	31885.4	25691.3	25029.5	25634.3	21053.3	30396.3	22360	23238.6	21455	20134	20488.6	17145	13105.5	17598.5	11456.2	8525.78	8215.09	10095	7519.33	7193.32	6903.07	6452.94	7157.47	5706.73	5751.53	5730.76	5507.66	5330.62	5496.82
56	32112.4	32651.7	34290.9	25131.8	26399.3	25071.2	32436.9	32323.5	26116.4	25375	26037.9	21289.2	30943.9	22887.2	23826.1	22292.8	20926.7	21429	18811.8	14274.9	19321.8	12496	9214.43	8874.28	10652.8	7962.38	7640.16	7156.99	6687.71	7532.08	5804.3	5846.32	5833.4	5539.69	5362.76	5531.81
57	32193.8	32732.5	34373.8	25245.4	26511.2	25258.6	32536.2	32495.6	26281.6	25509.6	26213.5	21366.8	31296.5	23201.8	24178.2	23021.2	21602.3	22201.4	20600.7	15525	21160	13720.6	10027.9	9648.46	11325.7	8498.23	8172.18	7490.17	6996.32	8003.8	5939.68	5978.7	5974.96	5593.4	5414.98	5588.01
58	32223.1	32757.7	34358.7	25242	26488.2	25288.6	32545.2	32535.3	26306.3	25538.6	26266.2	21368.8	31546.3	23385.4	24385.4	23664.5	22186.1	22840.5	22463.3	16822.8	23064	15151	10982.6	10551.5	12134.5	9137.53	8798.07	7909.07	7384.92	8579.68	6120.29	6156.37	6162.91	5674.76	5493.42	5671.4
59	32275.4	32805	34338.7	25187.4	26421.9	25252.3	32550.6	32542	26280	25539.9	26278.6	21352.9	31760.9	23504.2	24520.4	24241.1	22699.1	23377.6	24338.4	18125.5	24972.6	16801.5	12089.8	11593.1	13107.5	9899.63	9532.66	8420.47	7857.55	9264.29	6353.67	6386.98	6404.54	5791.12	5604.28	5788.67
60	32385.2	32913.9	34362.2	25127	26363.1	25203.2	32599.7	32571.8	26255	25552.1	26293.3	21348	31980.4	23598.4	24625.7	24765.4	23155.2	23834.5	26157	19384.5	26817.7	18665.2	13346.3	12769.6	14279.5	10810.7	10399.3	9033.85	8419.49	10063.2	6646.06	6677.27	6705.87	5949.36	5755.01	5947.67
61	32562.4	33093.2	34447.9	25079.8	26332.6	25168.2	32713	32646	26257.2	25594.9	26332.6	21369.6	32223.9	23690.8	24725.8	25245.2	23564.5	24228.6	27857.7	20555.3	28537.5	20705.1	14726.6	14056.1	15682.6	11899.2	11423.8	9764.89	9080.56	10988.5	7003.49	7033.03	7072.37	6156.05	5952.4	6155.67
62	32802.3	33338.3	34595	25050.5	26336	25157	32890.8	32768.9	26293	25670.3	26402.5	21417.5	32495.1	23789.9	24828.9	25685.4	23930.9	24569.2	29387.1	21602	30081.9	22845.6	16179.8	15404.9	17330.8	13184.3	12623.5	10618.3	9851.01	12059.2	7432.06	7460.59	7509.35	6415.15	6200.15	6416.84
63	33087.9	33635.3	34788.7	25029.5	26367.6	25168	33115.2	32931.9	26355	25770	26500.4	21485.7	32787.4	23896.4	24934.1	26085.6	24256.5	24859.7	30708.7	22498.3	31414.7	24981.3	17632.3	16747.7	19203.8	14662.2	13994.9	11617.4	10749.4	13299.8	7941.85	7969.13	8026.7	6729.67	6500.88	6734.35
64	33387.8	33950.5	34998.8	25033.9	26409.8	25189	33360.2	33110	26428.7	25877.5	26609.5	21559.6	33074.8	23997.7	25029.1	26435.5	24533.6	25096	31798.9	23227	32512.6	26985.6	18995.1	18002.5	21231.2	16288.1	15499.5	12780	11790.3	14730.2	8547.37	8574.29	8639.33	7101.86	6856.86	7110.1
65	33664.5	34241.4	35186.6	25037.3	26437.7	25197.3	33586.3	33269.4	26487.6	25968.3	26706.2	21617.7	33324.1	24074.4	25095.8	26715.9	24748.2	25264.7	32643.1	23777.7	33361.7	28736.7	20180.8	19090.3	23293.5	17976.8	17059.8	14107.1	12975.9	16357.2	9273.2	9301.2	9372.38	7540.45	7275.25	7550.77
66	33873.1	34465.1	35309.6	25012.6	26424.3	25166	33748.4	33370.8	26500.4	26013.5	26758.6	21631.8	33494	24102	25109.5	26903.4	24879.7	25345.4	33231.9	24145.2	33954.1	30141	21122.7	19950	25238.4	19608.4	18567.2	15563.4	14280.5	18153.3	10150	10181.2	10257.4	8062.36	7771.23	8072
67	33973.3	34580.8	35327.6	24932.4	26342	25067.5	33807.2	33376.2	26438.1	25983.1	26735.6	21580.9	33550.1	24056	25046.8	26975.6	24910.7	25320.8	33564	24329.7	34287.6	31143.9	21781.2	20545.9	26913.3	21050.3	19901.1	17099.5	15640.2	20040	11203.3	11241	11321.7	8697.71	8373	8702.63
68	33937.2	34558.5	35216.4	24779.9	26169.2	24881.9	33735.1	33255.2	26280.5	25857.9	26612.6	21447.1	33465.8	23915.5	24888.7	26918.8	24826.3	25177.5	33648.1	24338.8	34373.2	31736.5	22148.4	20872.1	28199.4	22189.1	20957.3	18598.3	16954.2	21891.8	12435.5	12485.1	12568.8	9490.33	9120.81	9483.75
69	33758.4	34393.5	34969.9	24531	25899.9	24602.1	33523.5	33000.9	26018.9	25628.8	26382.3	21225.8	33241.6	23677.1	24632.5	26738	24628.6	24917.5	33507.2	24189.8	34233.3	31952.6	22249.7	20953.2	29041.2	22960	21673.6	19926.3	18109	23563.6	13805.4	13870	13957.4	10484.9	10056.4	10458.9
70	33448.4	34099.3	34600.9	24190.1	25538.8	24235.7	33182.3	32621.2	25661.1	25302.3	26051.1	20925.4	32887.1	23348.6	24283.5	26448.2	24329.9	24555.5	33180.2	23911.9	33905.5	31856	22132.1	20831.8	29451.5	23352	22037.4	20961.8	18998.7	24914.2	15214.4	15295.9	15387.8	11688	11187.3	11637.5
71	33034.6	33697.7	34132.7	23770.2	25099.1	23797.4	32736.9	32138.1	25223.2	24894.4	25638.3	20563.6	32430.6	22946.2	23857.3	26076.3	23952.3	24114	32714.5	23537.6	33435	31523.3	21851.2	20559.9	29503.8	23410.8	22087.1	21630	19553.4	25845.5	16532.2	16629.5	16726.7	13046.2	12464.4	12970.1
72	32551	33220.2	33594.1	23289.6	24600.8	23306.5	32216.2	31580.4	24724.8	24429.8	25168.3	20157.7	31898.5	22491.5	23371.8	25649.1	23518.5	23615.2	32157.2	23099.5	32868.2	31030.6	21460.6	20186.9	29297.7	23216.1	21894.3	21909.3	19761.8	26330.3	17624.3	17734	17836.6	14449.8	13785.4	14350.9
73	32028.4	32698.3	33008.3	22766.4	24068.2	22782.8	31651.2	30981.3	24187.6	23929.7	24665.9	19727.2	31338.3	22007.7	22847.9	25191.9	23053.3	23082.8	31548.4	22624.9	32240.4	30438.9	21005.7	19754.6	28933.3	22854.5	21538	21854.2	19667.7	26414.9	18383.2	18499.5	18607.6	15750.2	15011.8	15637
74	31491.5	32155.6	32395.7	22214.7	23517.3	22241.7	31065.4	30361.1	23629.8	23414.5	24149	19287.4	30759.1	21509.4	22301.2	24719.5	22573.7	22531.8	30916.7	22136.1	31581.1	29795.8	20516.9	19291	28487.6	22397.6	21084.7	21551.1	19344.7	26187	18769.2	18886.4	18998.5	16788.9	15994.4	16673.6
75	30952.8	31604	31768	21646.5	22961.3	21693.7	30476.2	29734.9	23063.2	22897.2	23629.1	18846.5	30179.3	21006.8	21745	24240.8	22089.3	21971.9	30277.7	21643.7	30906.5	29130.1	20013.3	18815.5	28017	21897	20584.7	21092.5	18873.9	25748.4	18823.2	18936.4	19050.9	17459.9	16631.6	17352
76	30416.4	31052.1	31129.2	21067.8	22408.8	21146	29890.5	29110.1	22495.7	22383.1	23110.2	18407.8	29612.5	20504.9	21186.6	23760.2	21606.6	21409.7	29637.9	21153.2	30225.6	28456.2	19504.3	18335.9	27541.7	21380.3	20066.4	20555.7	18323.8	25189	18623.8	18731.4	18847.4	17749.4	16907.8	17653.7
77	29881	30500.9	30484.6	20481.1	21864.4	20603.2	29312.1	28489.5	21934.4	21873.7	22593.3	17974.5	29068	20005.1	20635.5	23280.2	21128.6	20850.6	28999.9	20666.2	29543.4	27782.5	18995.6	17858.1	27072.5	20860.4	19544.1	19989.4	17740.4	24574.5	18263	18364.1	18482.2	17716.3	16877.7	17633.4
78	29343.6	29946.6	29836.7	19885.5	21325.7	20068	28739	27869.4	21380.2	21369.1	22078.3	17546.9	28509.3	19508	20093.3	22799.3	20653.1	20297.6	28364.6	20182.6	28864	27112.1	18489.3	17382.9	26609.8	20341.2	18942.4	19413.3	17146.3	23937.3	17823	17918.9	18039	17451.7	16626.8	17379.3
79	28800.8	29385.6	29186.3	19281.8	20793.2	19542.1	28169.1	27248.7	20833.4	20867.6	21564.1	17124	27955.9	19015.2	19560	22318	20177.9	19753.9	27732.4	19700.2	28189	26448	17989.1	16912.1	26152.8	19825.4	18259.2	18830.5	16554.9	23295	17272.9	17450.2	17574.4	17057	16250.3	16991.1
80	28251.7	28819.3	28533	18667.9	20266.4	19025.9	27598.8	26625.9	20293.2	20367.3	21050.8	16611	27402.7	18527.2	19036	21839.1	19704.5	19220.8	27101.1	19219.1	27518	25790.9	17497.6	16446	25686.5	19315.2	17496.4	18241.7	15978.9	22656.5	16643.9	16979.5	17107.9	16613	15826.1	16551
81	27695.7	28247.4	27878.2	18042.9	19744.6	18518.9	27026.2	26000.1	19759.7	19869.3	20538.2	16006	26834.5	18045.9	18521.1	21359.2	19230.3	18698.1	26470.7	18739.4	26849.3	25141.5	17016	15987.3	25212.1	18811.9	16663.8	17647.4	15432.3	22027.5	15952.6	16514.6	16644.9	16160.5	15393.8	16101.1
82	27131	27668	27217.5	17406.8	19225.6	18021.3	26449.8	25370	19231	19373	20027.4	15301.9	26244.3	17572.7	18011.1	20878	18756	18185.1	25839.8	18263.3	26180.1	24496.3	16544.3	15535.7	24721.9	18314	15767.1	17045.2	14925.5	21409.7	15206.1	16057	16186.2	15710.5	14963.7	15653.9
83	26558.7	27082.2	26549.1	16759.7	18712.1	17532.5	25871	24736.9	18707.1	18879.5	19518.5	14492	25651.4	17108	17507.9	20396.8	18284.2	17681.7	25206.2	17792.5	25509.2	23856.2	16082.7	15092.5	24211.7	17821.9	14973	16436.9	14469.4	20806.2	14412	15609.2	15734.9	15267.1	14540.5	15213
84	25979.3	26492.5	25873	16102.3	18204.7	17051.6	25287.2	24103.5	18189.2	18388.2	19010.7	13567.8	25045.7	16651.5	17012.8	19916.2	17818	17186.8	24569.7	17326.9	24833.6	23217.4	15629.7	14658.4	23678.7	17336.2	14259.3	15832.6	14065.4	20216.2	13745.9	15173.4	15291	14833	14126.1	14779.5
85	25392.6	25896.1	25189.4	15437	17703.6	16579	24698.8	23467.8	17678.5	17901.2	18505.2	12704.1	24430.3	16203.6	16526.1	19434.3	17355.8	16700.4	23934	16867	24156.2	22580.6	15184.8	14233.7	23125.4	16856	13632.3	15233.6	13705	19638.6	13191.3	14749.3	14855.9	14408.5	13720.9	14354.2
86	24794.1	25286.9	24493.4	14759.5	17207.4	16112.9	24100.6	22826.5	17169.9	17412.3	17998.9	11948.1	23806.1	15760.9	16044.8	18949.7	16896.5	16220.7	23293.8	16411.1	23473.4	21940.1	14744.8	13814	22536.3	16378	13082	14633.4	13373.3	19069.9	12734.2	14332.4	14427.4	13989.9	13321.8	13933.6
87	24186.5	24666.4	23790.4	14072.5	16715.5	15652.5	23494.6	22179.2	16663.8	16921.2	17489.3	11308.1	23175.6	15322.1	15569.1	18462.1	16439.8	15747.3	22649.2	15956.5	22786	21296	14308.9	13399.4	21924	15902.8	12605.7	14032.5	13060.5	18509	12367.5	13922.9	14005.5	13577.6	12930	13518.6
88	23569.2	24034.2	23083	13380.6	16229.2	15199.4	22881.1	21526.2	16162.4	16428.9	16964.6	10787.7	22540.7	14887.8	15099.8	17972.4	15985.8	15280.9	22003.5	15504.2	22095	20649.5	13880.2	12990.9	21288.2	15432.8	12121.7	13430.5	12755.4	17955.5	12084.1	13521	13590.3	13172.2	12545.9	13110.6
89	22942.2	23389.3	22374.3	12682.7	15747.6	14753.4	22271.6	20867.6	15664	15937.9	16411.3	10392.8	21903.2	14458.5	14636.8	17479.6	15533.6	14821.9	21356.7	15056.2	21404.3	20006.2	13458.5	12589.6	20636.5	14968.7	11647.6	12823	12451.8	17409.8	11793.8	13125.2	13181.6	12772.9	12170.5	12711.1
90	22304.7	22731.5	21666.9	11971.6	15271.3	14315.2	21673.2	20208.5	15169.6	15446.3	15805.5	10047.1	21264.5	14034.3	14180.2	16984.9	15085.3	14371.1	20706.5	14611.9	20712.3	19366	13044.2	12195.1	19977.2	14511.2	11173.9	12211.1	12149.3	16873.4	11503.8	12736.4	12780.9	12381.3	11803.8	12319.3
91	21667.8	22072.5	20975.5	11333.3	14805.5	13890.1	21101.6	19560	14688.1	14795.9	15011.7	9652.88	20639.1	13622.4	13738.6	16496.1	14648	13934	20065.9	14177.2	20030.4	18742.3	12644.9	11815.1	19340.7	14069.1	10704.2	11609.2	11854.3	16353.8	11220	12362	12395.4	12005.1	11453.1	11945.5
92	21032.5	21416.6	20300.3	10738.9	14353.3	13478.7	20561.5	18929.5	14220.9	14046.1	14059.7	9202	20029.2	13223.5	13313.9	16015.5	14222.8	13511.4	19437.8	13754	19363	18141.7	12260.5	11450.1	18715.6	13643.6	10176.3	11019	11566.3	15851.3	10943.9	12001.6	12025.3	11643.9	11117.2	11588.4
93	20399.4	20760.3	19643.8	10378.3	13913.9	13080.2	20048.9	18317.4	13765.5	12742.3	12613.1	8695.49	19434.4	12836.6	12905.9	15541.6	13809.3	13102.6	18820.7	13343.3	18707.6	17558.4	11888.1	11099	18104.3	13233.2	9694.93	10440.6	11286.1	15366.9	10675.3	11654.4	11670.6	11297	10794.5	11249
94	19769.7	20108.6	18997.2	10025.6	13480.5	12688.4	19553.5	17715.5	13318.4	11426.3	11121.7	8141.98	18849.6	12456.9	12505.9	15073.1	13402.9	12700.9	18211	12937.1	18060.3	16986.5	11523.5	10754.5	17510.5	12830.9	9179.28	9871.22	11010.6	14891.4	10411.3	11314.6	11324.2	10958.4	10479.2	10917.9
95	19144.7	19455.8	18374.1	10179.4	13066.1	12312.1	19076.6	17139	12884.6	8917.2	8648.11	7516.58	18282.4	12089.9	12128.1	14613.4	13010.5	12316	17616.5	12548.9	17426.2	16431.2	11171.3	10426.5	16911.6	12446.5	8789.59	9314.82	10744.1	14437.5	10153.9	10989.8	10995.8	10634.8	10176.2	10609

## Sheet: S4 Fig Risesdronate KL
Temperature (°C)	RFU - 0 µM risedronate			RFU - 0.01 µM risedronate			RFU - 0.03 µM risedronate			RFU - 0.1 µM risedronate			RFU - 0.3 µM risedronate			RFU - 0.9 µM risedronate			RFU - 2.7 µM risedronate			RFU - 8.2 µM risedronate			RFU - 24.6 µM risedronate			RFU - 74.1 µM risedronate			RFU - 222.2 µM risedronate			RFU - 666.7 µM risedronate
25	16270.3	11769.1	11959	12387.3	14763.8	11761.4	16796.3	16714.2	16866.5	11755.1	14336.4	10852.6	11965.8	13168.1	12546.1	11213.5	11550.6	10175.7	12235.2	9547.15	9492.26	8532.29	11043.8	11235	11890.3	8880.29	8839.19	12113.6	11903.7	11970.3	12032	11868.8	10031.9	12296.6	11087.2	9148.32
26	15985.9	11552.4	11708.7	12144.1	14555.7	11520.9	16476.2	16354.7	16481.4	11515.6	14012.9	10624.1	11742.4	12900.7	12266.9	10985.5	11310.1	9952.08	12039.6	9377.39	9330.34	8387.09	10883.2	11001.2	11731.1	8713.59	8636.33	11924	11727	11736.7	11846.6	11633.7	9758.98	12002.5	10770.1	8902.18
27	15701.5	11335.6	11458.3	11900.9	14347.6	11280.5	16156.2	15995.3	16096.3	11276.2	13689.3	10395.6	11519	12633.4	11987.7	10757.5	11069.6	9728.48	11843.9	9207.62	9168.42	8241.88	10722.6	10767.3	11571.8	8546.89	8433.46	11734.4	11550.4	11503.2	11661.1	11398.6	9486.02	11708.5	10453	8656.03
28	15417.1	11118.8	11207.9	11657.7	14139.5	11040	15836.2	15635.9	15711.2	11036.7	13365.7	10167.1	11295.6	12366.1	11708.6	10529.5	10829.1	9504.89	11648.3	9037.85	9006.49	8096.68	10562.1	10533.4	11412.6	8380.18	8230.59	11544.7	11373.7	11269.6	11475.6	11163.5	9213.07	11414.4	10135.9	8409.89
29	15132.7	10902.1	10957.6	11414.5	13931.4	10799.5	15516.1	15276.4	15326.1	10797.3	13042.1	9938.62	11072.1	12098.8	11429.4	10301.5	10588.6	9281.3	11452.7	8868.09	8844.57	7951.48	10401.5	10299.5	11253.3	8213.48	8027.72	11355.1	11197.1	11036.1	11290.2	10928.5	8940.11	11120.3	9818.78	8163.75
30	14848.3	10685.3	10707.2	11171.3	13723.3	10559	15196.1	14917	14941	10557.9	12718.6	9710.14	10848.7	11831.4	11150.2	10073.5	10348.1	9057.71	11257.1	8698.32	8682.65	7806.27	10240.9	10065.6	11094.1	8046.78	7824.86	11165.5	11020.4	10802.5	11104.7	10693.4	8667.15	10826.3	9501.68	7917.6
31	14563.9	10468.6	10456.9	10928.1	13515.2	10318.6	14876	14557.5	14556	10318.4	12395	9481.65	10625.3	11564.1	10871	9845.55	10107.6	8834.12	11061.4	8528.55	8520.72	7661.07	10080.4	9831.75	10934.8	7880.07	7621.99	10975.8	10843.8	10569	10919.2	10458.3	8394.2	10532.2	9184.58	7671.46
32	14259.8	10253.2	10218.2	10676.9	13302.1	10103	14525.1	14184.9	14167	10077.6	12071.4	9255.51	10394.1	11296.3	10600.5	9623.69	9869.69	8614.97	10872.1	8356.91	8353.59	7518.19	9925.76	9608.74	10785.6	7722.18	7416.06	10789.7	10671.7	10344.7	10736.7	10201	8133.89	10222.8	8862.49	7424.78
33	13938.6	10038.6	9994.62	10421.8	13071.6	9904.08	14150.2	13802.6	13778.3	9837.89	11748.2	9032.7	10157	11028.2	10337.5	9407.09	9634.47	8401.79	10682.1	8186.11	8182.69	7375.06	9768.6	9395.79	10639.1	7572.11	7213.22	10600.7	10497.5	10121.3	10550.9	9932.17	7888.55	9903.33	8546.9	7181.3
34	13606.2	9828.63	9790.12	10170.7	12821.8	9716.92	13764.2	13421.8	13399.1	9605.73	11434.6	8817.64	9921.33	10766.7	10087.7	9199.16	9406.1	8199.04	10489.3	8018.69	8011.3	7232.32	9606.24	9192.48	10489.2	7430.49	7018.85	10408	10319	9895.91	10358.3	9661.48	7660.02	9580.2	8248.31	6948.18
35	13271.3	9628.77	9608.87	9931.72	12564.5	9541.44	13383.3	13055.6	13041.2	9389.06	11141.1	8617.49	9696.55	10521.4	9858.26	9005.35	9191.65	8012	10292.6	7857.15	7842.71	7092.67	9436.73	8998.39	10331.1	7296.56	6837.15	10211.9	10135.7	9667.62	10156.9	9396.52	7448.88	9260.27	7972.88	6730.86
36	12944.8	9445.96	9451.86	9712.1	12313.7	9380.1	13021.3	12714.2	12715.4	9193.33	10874.9	8438.64	9490.47	10300.2	9655.8	8830.97	8995.84	7844.2	10091.2	7703.26	7680.07	6958.55	9258.55	8810.8	10160.1	7168.64	6670.36	10006.8	9949.04	9437.83	9945.57	9143.42	7255.15	8950.31	7721.7	6533.13
37	12639.9	9287.61	9320.4	9521.32	12089.1	9238.79	12694.2	12411.4	12433.8	9025.54	10644.5	8286.26	9311.25	10112.6	9486.48	8681.89	8824.42	7698.17	9885.83	7560.14	7527.84	6832.31	9073.11	8629.27	9975.19	7044.92	6520.23	9795.19	9761.56	9209.07	9728.29	8907.23	7078.14	8657.35	7495.01	6357.29
38	12371.9	9162.4	9218.83	9367.87	11909	9124.43	12417.9	12162.1	12206.9	8893.73	10459	8163.01	9165.9	9963.87	9355.25	8562.98	8682.71	7576.02	9679.09	7429.72	7389.28	6715.4	8883.35	8453.24	9775.17	6923.77	6386.47	9578.19	9575.52	8984.79	9509.69	8691.61	6917.07	8387	7292.06	6203.48
39	12159.4	9081.21	9154.9	9261.42	11790.9	9043.64	12208.8	11982.8	12048.2	8806.18	10327.5	8072.72	9063.41	9860.76	9266.22	8480.12	8576.87	7481.24	9475.38	7314.63	7267.52	6608.54	8692.14	8283.24	9562.86	6804.02	6268.49	9356.8	9391.57	8767.67	9293.16	8498.17	6770.81	8142.26	7111.63	6070.49
40	12025.8	9058.11	9140.63	9215.07	11749.9	9005.05	12086.6	11892.9	11974	8774.14	10262.8	8021.3	9014.64	9811.54	9224.73	8440.91	8513.58	7417.95	9280.51	7217.16	7165.27	6511.51	8504	8120.27	9342.56	6686.55	6165.55	9134.06	9210.61	8560.69	9080.72	8326.64	6638.42	7924.43	6952.11	5955.83
41	12000.8	9111.23	9194.81	9245.88	11808.1	9020.33	12077.4	11918.8	12006.8	8813.63	10283.2	8018.19	9034.49	9828.74	9240.29	8454.24	8503.25	7392.76	9101.6	7139.89	7085.48	6424.06	8324.7	7969.4	9119.54	6572.96	6076.3	8916.32	9032.29	8366.63	8874.33	8174.41	6518.35	7732.14	6811.28	5856.67
42	12122.2	9267.27	9343.25	9377.47	11996.5	9107.06	12214.7	12095.4	12179.7	8946.37	10414.5	8078.92	9143.57	9932.01	9329.99	8533.94	8557.95	7414.58	8946.52	7085.7	7030.1	6346.66	8158.84	7832.78	8899.52	6465.75	5999.25	8706.64	8856.91	8187.82	8673.99	8039.08	6409.66	7562.69	6687.68	5771.06
43	12439.2	9561.77	9621.45	9644.27	12360.9	9293.74	12543.8	12469.8	12541.8	9203.3	10696.9	8229.76	9372.05	10154.5	9522.17	8699.37	8696.71	7498.35	8823.91	7059.04	7003.14	6280.03	8010.42	7714.01	8689.87	6367.3	5933.63	8508.95	8685.07	8025.87	8480.85	7917.81	6311.66	7412.82	6579.93	5696.97
44	13011.5	10040.5	10076.8	10091.4	12963.2	9625.09	13122.2	13103.1	13161.5	9625.63	11187.5	8511.76	9759.35	10544.5	9860.7	8976.79	8946.61	7666.86	8742.91	7064.16	7010.07	6225.15	7883.73	7617.75	8495.71	6280.21	5878.53	8327.3	8518.81	7881.99	8296.53	7807.64	6223.66	7279.5	6485.69	5631.64
45	13901.3	10752	10765.1	10771.4	13876.7	10161.7	14012.5	14062.2	14118.5	10257.1	11952.4	8978.11	10351	11162.5	10404.9	9394.51	9339.91	7953.13	8712.42	7106.98	7056.32	6183.84	7782.2	7547.82	8321.19	6206.1	5833.86	8163.45	8360.74	7756.02	8124.54	7707.14	6145.4	7160.46	6402.96	5574.24
46	15168.5	11744.7	11751	11740.4	15183.3	10981.1	15276.5	15419.2	15506.5	11146.4	13071.9	9698.37	11195.4	12083.6	11227.5	9985.28	9913.41	8399.87	8742.51	7195.01	7149.11	6158.14	7707.99	7505.17	8169.66	6146.45	5799.79	8016.77	8213.06	7647.78	7965.79	7615.09	6076.63	7053.46	6331.09	5524
47	16837.5	13037.7	13086.2	13034.9	16946.4	12162.3	16948.4	17219.4	17402.2	12324.1	14617.2	10743	12325.1	13376.8	12399.9	10772.4	10701.5	9051.31	8845.21	7338.19	7299.23	6150.01	7664.33	7494.13	8042.52	6101.58	5776.61	7887.71	8078.16	7556.15	7821.48	7530.57	6016.57	6957.46	6267.9	5479.57
48	18858.5	14593.1	14768.6	14636.9	19165.1	13749.9	18996.2	19441.6	19819	13774	16610.1	12154.9	13730.9	15072.2	13961.3	11761.9	11721	9940.54	9034.3	7548.92	7519.19	6162.36	7655.86	7518.69	7940.97	6072.83	5765.49	7776.1	7957.94	7480.52	7691.22	7453.03	5965.02	6871.13	6211.81	5440.37
49	21098.2	16306	16715.1	16448.6	21732.3	15704.4	21295.4	21961.8	22648.2	15413.6	18970.9	13899.4	15342.3	17119.3	15874.8	12927.5	12952	11067	9325.89	7842.12	7822.6	6199.6	7687.58	7583.12	7867.09	6061.29	5768.41	7681.19	7854.17	7421.18	7574.18	7382.53	5921.74	6793.73	6162.33	5406.4
50	23364.3	18029	18773.8	18320.1	24451.9	17893.5	23655.7	24582.4	25684.8	17115.5	21536.3	15866.4	17040.1	19389.7	18024.2	14216.4	14342.5	12388.8	9740.15	8234.84	8226.08	6266.78	7766.82	7694.48	7823.39	6068.76	5786.94	7603.11	7768.23	7379.25	7468.08	7317.89	5886.14	6723.37	6118.33	5376.74
51	25426	19587.8	20739.6	20064	27062.8	20114.6	25845.6	27050.2	28640.8	18714.4	24069.2	17877.6	18672.1	21688	20226.1	15550.4	15807.1	13822.3	10299.6	8744.12	8745.61	6371.13	7904.51	7863.73	7814.58	6098.56	5824.54	7543.96	7703.21	7356.13	7373.01	7259.73	5857.99	6659.62	6078.87	5350.63
52	27087.3	20835.9	22406.1	21503.2	29299.1	22132.6	27652.2	29121.8	31215.1	20054.6	26313.2	19725.6	20091.6	23795.9	22269	16847.6	17248.2	15264.3	11028.6	9385.53	9395.65	6522.1	8114.27	8103.84	7847.58	6155.22	5885.77	7506.39	7662.02	7355.68	7288.78	7208.83	5837.56	6602.2	6044.48	5327.79
53	28253.2	21703.7	23633.2	22531.7	30970.2	23741.2	28948.2	30637.1	33174.8	21038.7	28061	21221.5	21199.5	25528.1	23965.5	18038.6	18577.8	16611.4	11954.4	10174.5	10190.3	6733.55	8414.22	8431.88	7931.53	6244.33	5976.06	7494.24	7651.85	7382.37	7216.62	7166.49	5824.7	6551.68	6014.74	5307.93
54	28943.2	22213.4	24396	23158.5	32035.7	24848.8	29737.8	31584.4	34457.3	21661.8	29244.9	22279.5	21979.8	26804.3	25225.5	19088	19746.4	17795.7	13102.7	11124.8	11142.3	7023.61	8830.79	8873.73	8077.88	6374.23	6102.7	7513.72	7678.3	7441.82	7158.83	7135.1	5820.35	6508.59	5989.91	5291.05
55	29262	22444.8	24765.2	23457.1	32581.6	25489.5	30118.9	32058	35139.4	21984.9	29920.3	22919.6	22480.8	27648.6	26062.5	19992.5	20742.5	18793.5	14488.4	12242.1	12256.4	7415.86	9397.19	9460.71	8304.99	6554.81	6274.91	7570.91	7748.13	7540.74	7117.92	7118.08	5826.05	6475.03	5971.79	5278.42
56	29359.7	22507.8	24864.1	23543.8	32762.9	25770.4	30238.5	32213.9	35386.9	22108.5	30219.9	23231.3	22786.1	28155.7	26562	20773.5	21587.6	19620.2	16112.8	13524.1	13529.3	7942.33	10158.4	10237	8636.26	6799.28	6505.3	7675.55	7870.66	7689.76	7096.69	7118.74	5843.95	6453.4	5961.78	5270.82
57	29377.3	22507.2	24828.1	23537.3	32755.5	25830.2	30246	32218.5	35393.2	22137.4	30302.9	23335	22987	28447.6	26841.5	21461.7	22317.2	20310.8	17955.5	14953.4	14943.4	8643.31	11171.7	11257.3	9105.77	7128.52	6811.86	7842.45	8061.33	7903.51	7099.11	7141.31	5876.78	6446.09	5961.89	5270.56
58	29416.7	22518.7	24768.5	23528.8	32708.9	25805.3	30258.4	32208.7	35331.2	22155.4	30316	23352	23159.2	28644.6	27018.6	22088	22966.9	20906.6	19965.2	16492	16461.5	9558.14	12495.3	12578	9760.09	7570.21	7220.18	8095.29	8337.3	8205.1	7129.55	7190.65	5928.95	6456.47	5975.31	5279.81
59	29534.7	22579.7	24748.6	23561.3	32709.6	25784.3	30337.2	32257.7	35304.3	22208.2	30349.1	23362.8	23346.7	28826.6	27173.6	22673.4	23563	21438.9	22065.8	18083.8	18029	10715.5	14172.5	14238.9	10662.2	8162.76	7764.16	8468.63	8734.26	8628.74	7194.24	7273.49	6005.31	6489.07	6005.67	5301.61
60	29750.4	22705.5	24791.5	23653.6	32792.3	25804.2	30507	32395	35359.2	22314.8	30440	23404	23569.7	29032.9	27347.4	23230.5	24120.5	21928.2	24173	19666.4	19585.5	12123.3	16215.7	16251.6	11883.4	8953.19	8486.2	9013.12	9302.98	9221.72	7304.82	7400.9	6113.34	6547.83	6056.82	5338.45
61	30067.9	22899.3	24904.4	23806.4	32967.3	25876.5	30771.1	32628.1	35510	22479.1	30599.5	23491.6	23835.7	29279.9	27555.8	23765.2	24646.7	22384.7	26198.3	21174.1	21066.5	13749	18581.1	18571.9	13495.9	9988.4	9427.16	9789.6	10105.8	10039.8	7479.98	7590.2	6265.19	6637.96	6133.51	5394.56
62	30480.2	23155.2	25082.8	24014	33230.9	26003.4	31122.6	32952.1	35754.4	22697.2	30828.1	23626.8	24141.9	29572.7	27802	24279.4	25145.1	22812.7	28066.2	22552.7	22420.4	15519.6	21166.2	21098.4	15549.6	11300.7	10616.9	10867	11211.9	11144.2	7750.5	7871.14	6480.78	6766.4	6241.54	5473.47
63	30960.6	23454.5	25310.3	24257.1	33561.4	26170.4	31537.5	33342.5	36072.9	22952.8	31110.1	23800.3	24474.6	29898.3	28075.1	24764.3	25611.5	23209.4	29722.4	23760.4	23606.7	17328.6	23819.2	23682.8	18044.9	12892.3	12055.9	12311.5	12692.8	12589.9	8166.24	8289.81	6790.6	6944.23	6391.13	5582.5
64	31458.9	23762.4	25554.1	24502.7	33916.8	26350.8	31972.2	33756.1	36425	23216.7	31412.1	23986.9	24803.9	30224.3	28347.7	25200.6	26025.6	23559.6	31124.2	24767.1	24595.5	19049.1	26358.7	26150.3	20903.8	14713.6	13700.4	14169.2	14594.6	14410.6	8797.23	8910.92	7237.07	7189.91	6598.31	5733.27
65	31911.9	24033.5	25769.9	24704.3	34236.4	26502.7	32363.7	34130.2	36743.2	23444.4	31682.5	24148.5	25085.4	30502.9	28576.5	25552.5	26354.9	23834.5	32235.1	25545.9	25361.1	20553.6	28602.8	28325.9	23961.6	16659.5	15411.3	16461.2	16921.7	16602.7	9734.53	9817.26	7874.64	7536.19	6890.25	5946.01
66	32249.3	24221.8	25908.4	24818.2	34454.6	26583.6	32648.1	34397.5	36961.1	23592.3	31867.2	24239.7	25273.8	30682.5	28715.5	25783.9	26563.9	24002.4	33032.4	26080.9	25889.8	21746.4	30414	30074.5	26979.5	18577.7	17048.9	19136.2	19614.9	19104.2	11082.5	11103.8	8766.05	8037.36	7313.16	6254.64
67	32416.9	24290.4	25929.3	24805.3	34513.6	26552.3	32772	34499.1	37018.8	23623.9	31914.1	24223.2	25334.1	30716.7	28721.2	25862.7	26619.4	24034.8	33505	26362.5	26170.3	22573.1	31710	31319.2	29691	20295.8	18454.7	22046.6	22521.6	21770.8	12925.1	12845.8	9961.1	8774.51	7936.31	6709.85
68	32388.3	24221.6	25810.1	24650	34382	26386.5	32707.6	34405.7	36879.6	23519.6	31796.7	24075.9	25246.5	30579.8	28567.3	25776.6	26506.9	23915.8	33659.2	26398.5	26207.3	23025.4	32476.3	32046.6	31868.2	21666.3	19493.8	24963.1	25407.5	24393.7	15279.5	15062.9	11473.8	9854.82	8851.51	7380.23
69	32174.7	24025	25554.1	24358.2	34062.5	26083.8	32461.4	34119.7	36540.5	23283.2	31512.3	23796.3	25017.7	30277.9	28256.5	25533.5	26236.3	23652.4	33533.3	26216.8	26026.7	23141	32759.1	32301.2	33375.6	22600.5	20087.6	27628	28010.9	26740.5	18039.5	17661.6	13247.1	11386	10152.9	8335.23
70	31816.2	23729.8	25186.6	23960.1	33591.1	25669.8	32071.2	33677.9	36039	22943.3	31091.7	23407.3	24607.7	29839.4	27814.6	25167.4	25840.3	23271.3	33190.2	25864.6	25673.2	22991.5	32654.5	32174.6	34190.2	23082.2	20310.8	29777.1	30096.3	28603.1	20968.8	20427.6	15140.6	13411.3	11883.2	9607.15
71	31364.8	23371.1	24744.8	23489.4	33016.2	25175	31587.5	33130.6	35423.5	22534.6	30573.5	22943	24072.8	29304	27278.1	24718.7	25358.6	22806.5	32701.2	25396	25197.6	22658.5	32273.3	31776.8	34404.6	23169.6	20223.2	31240.3	31505.6	29844.9	23756.6	23075	16961	15836.8	13966.7	11140.4
72	30865.5	22981	24261.7	22978.6	32384.5	24632.1	31055.9	32526.2	34739.2	22088.4	29999.7	22434.6	23449	28711.1	26685.5	24225	24831.1	22294	32133.2	24861	24650.3	22215.2	31719.1	31207.7	34179.9	22967.6	19926.6	31991.9	32217.9	30451.8	26091.5	25313.2	18510.7	18449.2	16222.6	12802.5
73	30354.6	22582.4	23763.5	22448.9	31731	24068.8	30510.2	31899.5	34027	21630.8	29397.9	21906	22763.4	28092.7	26069.7	23714.3	24286.2	21761.6	31536	24296.2	24071.2	21718.7	31070.9	30545	33680.1	22582.7	19491.7	32134	32338.8	30516.9	27731.6	26907.6	19625.3	20956.5	18402.6	14407.3
74	29849.4	22186.6	23265.8	21911.5	31076.6	23503.5	29968.7	31274.1	33311.5	21175.2	28791	21376.1	22029	27466.9	25450	23203.1	23740.8	21226.4	30938.3	23723	23483.9	21205.4	30383.2	29843	33037.7	22102.4	18995.2	31830.7	32036.6	30190.9	28609.8	27781.8	20241.4	23037	20229.1	15748.4
75	29355.2	21794.9	22774.3	21367.4	30425.1	22942.2	29437.3	30656	32600.9	20725.7	28184.6	20848.9	21387.5	26844.3	24836.5	22697.3	23198.7	20696.8	30351.1	23151.9	22900.2	20693	29683.7	29130	32344.4	21587.2	18446	31269.1	31481	29625.7	28834.4	28025.1	20410.2	24451.2	21488.4	16664.6
76	28870	21406	22287	20814.5	29775.4	22388.8	28913.3	30043.5	31891.1	20281.9	27583.1	20323.2	20793.9	26228.3	24232.5	22196.1	22659.9	20175.9	29773.3	22584.5	22321.1	20185.5	28981.8	28415.5	31641.5	21064.4	17861.1	30592.2	30812.5	28948.3	28588.7	27802.3	20243.1	25161.8	22142.5	17125.1
77	28392.4	21018.1	21803	20251.2	29127.1	21843.8	28393.6	29433.5	31184.2	19843.7	26986.1	19801	20234.5	25620	23637.5	21699	22122.1	19663.1	29199.5	22021.6	21747	19685.5	28284	27705.1	30939.5	20541.4	17240	29880.6	30114	28236.3	28062.5	27290.8	19864.2	25278.7	22284.6	17197.9
78	27916.9	20630.5	21321	19676.6	28480.6	21306.5	27876.9	28824.8	30475.1	19409.3	26394.7	19284.5	19700	25018	23050.1	21205.4	21586.3	19158.8	28628.5	21465.2	21178.2	19193	27593.7	27001.9	30241.2	20021.4	16641.5	29168.9	29415.7	27521.1	27424.4	26652.4	19387.6	24968.8	22055.1	16989
79	27440.1	20242.4	20839.7	19090.8	27836.4	20777.5	27360.2	28213.5	29761.3	18979.2	25807.6	18772.2	19184.4	24421.2	22469.1	20716.4	21052.9	18662.2	28057.7	20917.9	20616.7	18708.2	26913.8	26308.2	29547.1	19506.4	16065.9	28465.9	28722.6	26808.7	26768.8	25982.4	18884.8	24421.5	21617.4	16620.5
80	26957	19851.7	20357.8	18493.5	27194.6	20257.9	26841	27599.4	29043.8	18551.6	25224.4	18170.2	18613.8	23829.3	21891.6	20230	20525.3	18171.9	27485.4	20379.3	20062.5	18230	26244.3	25623.9	28857.6	18997.4	15511.3	27766.1	28035.7	26103.8	26117.6	25308.9	18382.7	23793.9	21110.7	16197.5
81	26466.1	19457.5	19876.1	17884.5	26554.5	19746.3	26317.8	26982.8	28327.5	18125.6	24641.4	17480	18007.3	23239.2	21316	19746	20005.5	17688	26910.5	19848.5	19518.4	17757.8	25584	24949	28171.9	18496.3	14984.3	27078.8	27357	25409.3	25471.6	24637.7	17886.2	23156.1	20597.2	15767.9
82	25966.8	19058.1	19395.8	17265.8	25912.3	19244.2	25791.1	26365.9	27611.7	17700.2	24058.5	16700.1	17370.3	22650	20744.7	19263.9	19495.7	17210.8	26333.2	19324.7	18985.1	17290.7	24929	24281.9	27489	18004	14490.1	26411.7	26688.3	24725.8	24832.2	23974	17396.9	22522	20088.8	15339.9
83	25458.5	18652.3	18917.3	16637.8	25268.5	18752	25260.3	25750.7	26899	17275.4	23477.1	15828.3	16706.1	22063.8	20178.4	18784.2	18996.3	16741.9	25752.2	18806.8	18462.3	16829	24278.3	23622.6	26814.7	17520.6	14002.9	25761.2	26029.4	24055.1	24219.7	23318.7	16917.7	21895.6	19590	14917
84	24942.1	18240.1	18441.3	16001	24621.3	18269.6	24725	25136.2	26189.2	16849.6	22895.9	14857.6	16015.1	21480.1	19616.7	18305.7	18506.4	16280.9	25165.3	18293.8	17947.5	16371.6	23627.9	22969	26136.8	17045.3	13527.2	25117.7	25377.8	23395	23618.4	22672.7	16450	21279.5	19101.8	14499.9
85	24418.9	17821.7	17967.6	15352.1	23973	17796.8	24186.8	24524.3	25480.4	16423.4	22317.8	13972.1	15294.6	20897	19062.5	17828.6	18024.4	15830.5	24572.4	17785.8	17441.7	15919.6	22978.1	22323	25462.6	16577.5	13074.2	24475.9	24733.2	22746.9	23043.4	22038.1	15993.7	20677.5	18625.3	14090.5
86	23883.8	17394.8	17494.1	14672.5	23320.4	17330.8	23639.5	23909.9	24763.5	15992.8	21737.5	13146.1	14536.1	20311.4	18511.9	17349.7	17545.7	15386.8	23968.6	17280.2	16940.1	15470.5	22324.7	21676.4	24786.2	16113.9	12642.7	23830	24088.9	22105.3	22495.1	21408.5	15546.5	20083.3	18153.8	13685.9
87	23334.7	16961	17019.5	13947.6	22669.5	16871	23080.5	23291.4	24038.7	15557.9	21152	12363.1	13859.4	19723.1	17963	16868.8	17068.4	14950.6	23353.8	16777.3	16442.3	15023.9	21667.1	21029.5	24109.8	15653.4	12236.1	23175.2	23441.4	21470.9	21973.2	20781.1	15108.2	19496.2	17686.7	13287.6
88	22772.7	16521.1	16545.5	13293	22019.8	16417	22508.3	22666.7	23305.7	15119.7	20546.2	11668.3	13284.9	19132.5	17416.7	16386.5	16591.1	14519.9	22727.8	16279.3	15949.8	14580.5	21005.3	20382.2	23424.5	15198.1	11900.9	22507.8	22791.3	20843.1	21438.1	20156.6	14678.2	18916.1	17224	12895.9
89	22197.5	16075.7	16073.4	12724	21374.9	15967.5	21939.3	22040.2	22568.4	14680.8	19899.5	11081.9	12829.3	18541.8	16875.4	15903	16116.3	14097.7	22093.3	15786.5	15465	14142.2	20345.7	19738.5	22754.3	14749.1	11628.5	21839.3	22141.5	20227.5	20912.4	19535.9	14257.8	18344.3	16766	12512.4
90	21610.8	15627	15603.4	12259.1	20735.4	15521.1	21380	21408.7	21825.9	14037.7	19177.1	10528.5	12507.7	17952.8	16338.3	15419	15643.7	13682.2	21449.4	15298.8	14986.5	13709.8	19687.1	19097.8	22083.6	14307.8	11495.1	21182.4	21491.1	19644.6	20368.1	18917.5	13846.3	17779.3	16312.2	12136.1
91	21024.4	15181.9	15140.8	11940.1	20113.2	15084	20855.7	20784.8	21095.2	13197	18358.4	10043.2	12346.2	17377.4	15816.2	14943.5	15181.3	13280.4	20807.8	14824.9	14523.9	13290.5	19042.2	18477.7	21426.4	13882.5	11492.8	20535.5	20851.1	19100.4	19806.3	18312.2	13451	17235.9	15877.2	11776
92	20443	14741.8	14688.2	11813.6	19508.2	14655.6	20382.9	20171.6	20377.8	12092.7	17429.1	9674.15	12122.7	16817.8	15311	14478	14731	12891.7	20170.4	14365.3	14077.6	12885.9	18415.5	17880.9	20780.9	13473.8	11639.6	19906.6	20227.8	18604.7	19219.5	17722.3	13071.4	16716.2	15460.5	11430.4
93	19867.6	14306	14244.3	11627.3	18921.5	14235.7	19972.8	19570.9	19675.9	10647.6	16357.4	9279.11	11787.5	16273.5	14823.4	14022	14293.6	12517.4	19537.3	13919.1	13647.9	12492.5	17807.5	17307.3	20149	13081.9	11854.9	19292.2	19618.2	18149.9	18647.9	17147.8	12708.5	16219.9	15063	11100.6
94	19297.9	13874.8	13804.4	11520.7	18344.6	13821	19585	18976.4	18982.2	9027.4	15242.2	8941.28	11482.1	15738.4	14344.3	13572.2	13862.3	12149.3	18908.9	13480	13225.7	12107.3	17208	16746.4	19518.4	12698.2	12159.9	18685.9	19016.3	17724.7	18060	16581	12353	15736.1	14676.3	10778.4
95	18738.3	13447.2	13376.4	11159.1	17789.8	13416.9	19280.8	18399	18309.1	7008.44	13927.7	8451.24	10777.7	15221.2	13887.5	13134.6	13445.8	11796.8	18285.4	13058.4	12824.6	11730.5	16631.7	16213.2	18895.9	12335	12449.7	18085.2	18432	17326.9	17514.7	16034.4	12017.7	15279.9	14313	10474.5

[truncated: 4 more sheets: S4 Fig Zoledronate WT, S4 Fig Zoledronate DL, S4 Fig Zoledronate DA, S4 Fig Zoledronate KL]
